# Supplementary material for: The proteome of the human endolymphatic sac endolymph
Source: Sci Rep. 2021 Jun 4;11:11850. doi: 10.1038/s41598-021-89597-3 (PMC8178308; doi:10.1038/s41598-021-89597-3)
Supplement: Supplementary file 2 — Supplementary Table S1. [file 41598_2021_89597_MOESM2_ESM.xlsx]

## Sheet: Blad1
geneID	protein	gene	Intensity 7-071-1	Intensity 7-071-2	Intensity 7-071-3	Intensity 7-071-4	Intensity 7-071-5	Intensity 8-005-1	Intensity 8-005-2	Intensity 8-005-3	Intensity 8-005-4	Intensity 8-005-5	Intensity 8-005-6
Q9Y490	Talin-1	TLN1	23946000	153490000	274340000	1354900000	314670000	1054300000	567760000	735890000	566480000	520110000	293210000
Q5T123	SH3 domain-binding glutamic acid-rich-like protein 3	SH3BGRL3	5021200	11348000	55128000	21542000	37083000	140780000	186450000	107990000	123100000	103430000	52153000
Q99497	Parkinson disease protein 7	PARK7	33943000	21651000	386750000	18470000	408790000	763800000	575760000	476330000	320860000	386400000	469610000
Q96HC4	PDZ and LIM domain protein 5	PDLIM5	5917600	11972000	56494000	28718000	49358000	286150000	121790000	37673000	34993000	77984000	38262000
Q71U36	Tubulin alpha-1A chain	TBA1A	145260000	307480000	2186300000	305960000	1616800000	3684100000	1325500000	1657800000	1276100000	1324300000	1029700000
Q6ZN40	Tropomyosin 1 (Alpha), isoform CRA	TPM1	66475000	377730000	250920000	1518400000	265580000	1074200000	399230000	430840000	238430000	434740000	196680000
Q16778	Histone H2B type 2-E	H2BC21	890990000	414840000	3494500000	7828600	3829700000	4988200000	2109800000	2446100000	948330000	2227300000	1903400000
Q16777	Histone H2A type 2-C	H2AC20	832700000	336830000	3098900000	134480000	4065300000	1871100000	1629400000	2072600000	618340000	2196500000	1333100000
Q16555	Dihydropyrimidinase-related protein 2	DPYSL2	43246000	51359000	413260000	196990000	888630000	1093700000	644960000	494400000	199720000	335260000	319580000
Q16527	Cysteine and glycine-rich protein 2	CSRP2	3663400	24934000	11111000	24201000	10067000	128640000	25643000	19356000	26683000	52817000	7913300
Q15847	Adipogenesis regulatory factor	ADIRF	8981600	66941000	215360000	134330000	631390000	82297000	82371000	107870000	80989000	65274000	59946000
Q14847	LIM and SH3 domain protein 1	LASP1	7436800	31041000	16922000	39878000	43744000	97663000	1849600	29646000	29850000	43109000	2724900
Q14624	Inter-alpha-trypsin inhibitor heavy chain H4	ITIH4	5016200	137950000	281020000	104540000	47889000	160380000	589190000	432580000	403020000	184320000	414600000
Q14508	WAP four-disulfide core domain protein 2	WFDC2	38916000	10744000	392050000	15852000	14669000	192050000	31462000	89059000	25801000	129590000	26338000
E7EQG2	Eukaryotic initiation factor 4A-II	EIF4A2	3593100	15307000	44491000	15415000	75839000	134940000	48630000	36343000	31908000	43589000	31787000
Q14195	Dihydropyrimidinase-related protein 3	DPYSL3	14049000	82047000	166090000	857700000	117480000	468670000	250440000	216850000	83300000	113210000	30079000
Q09666	Neuroblast differentiation-associated protein AHNAK	AHNAK	45983000	155140000	3128900000	12766000	3058700000	11282000000	9378100000	6380900000	3020500000	5485300000	3818500000
Q08380	Galectin-3-binding protein	LGALS3BP	40337000	24436000	2193100000	12559000	78340000	360190000	37774000	129620000	150780000	68936000	91986000
Q06830	Peroxiredoxin-1	PRDX1	322430000	307670000	4815200000	70073000	5249500000	4858600000	1699000000	1851600000	1142700000	2408800000	1633200000
Q05682	Caldesmon	CALD1	76009000	271800000	5226900	1114700000	170640000	767420000	482900000	302040000	223280000	450420000	145090000
Q01995	Transgelin	TAGLN	117530000	501940000	669180000	2197100000	263800000	1642600000	866830000	911600000	485050000	1242900000	476380000
Q01518	Adenylyl cyclase-associated protein 1	CAP1	5167400	17158000	131530000	146400000	204980000	582180000	271660000	194700000	88498000	219430000	129620000
K7EK07	Histone H3 (Fragment)	H3-3B	608010000	217450000	2438000000	61948000	3612200000	1038900000	608430000	406350000	559600000	745690000	564940000
P81605	Dermcidin	DCD	20892000	51063000	37188000	30305000	11314000	69710000	166680000	119450000	20715000	158600000	68086000
P69905	Hemoglobin subunit alpha	HBA1	9558700000	30081000000	133970000000	92196000000	38298000000	81399000000	138630000000	177020000000	216300000000	102460000000	129830000000
P68871	Hemoglobin subunit beta	HBB	3083100000	39539000000	184900000000	126470000000	26822000000	118440000000	217980000000	159950000000	325670000000	201730000000	211810000000
P68371	Tubulin beta-4B chain	TUBB4B	56242000	181220000	1802700000	181570000	1518400000	3222700000	1636000000	1000000000	1078800000	1622900000	1122000000
P68366	Tubulin alpha-4A chain	TUBA4A	6253800	7429500	173270000	1618500	137910000	226780000	92056000	56113000	50553000	129920000	58855000
P68104	Elongation factor 1-alpha 1	EEF1A1	141260000	123990000	1227100000	54387000	1455500000	1551500000	561790000	693470000	267370000	1279900000	254850000
P68032	Actin, alpha cardiac muscle 1	ACTC1	214700000	2302300000	1533400000	4195200000	1016500000	872440000	150590000	172090000	216270000	237630000	63904000
P63313	Thymosin beta-10	TMSB10	5292600	7073800	46781000	38854000	45829000	188090000	116300000	124660000	33319000	36630000	47835000
P63104	14-3-3 protein zeta/delta	YWHAZ	81490000	87894000	611000000	372680000	466780000	1558600000	872800000	1224000000	508320000	1080200000	612930000
P62979	Ubiquitin-40S ribosomal protein S27a	RPS27A	159860000	154700000	1148300000	21907000	946170000	779740000	476400000	272500000	546550000	552820000	399930000
P62937	Peptidyl-prolyl cis-trans isomerase A	PPIA	90642000	142310000	1144300000	219970000	1006600000	2791700000	1603300000	1546100000	633140000	672470000	909110000
P62826	GTP-binding nuclear protein Ran	RAN	1909100	31865000	201280000	45686000	140680000	278880000	185570000	175860000	265190000	109430000	152570000
P62805	Histone H4	H4C1	1035400000	804370000	8862700000	286970000	12133000000	1085800000	932200000	597980000	721000000	636240000	804040000
P62328	Thymosin beta-4	TMSB4X	80722000	106430000	244150000	202280000	655450000	3063700000	2336400000	1993100000	608750000	967840000	826420000
P62258	14-3-3 protein epsilon	YWHAE	45968000	59838000	993640000	82617000	532770000	2167900000	914480000	1399600000	584070000	1228400000	926980000
P61981	14-3-3 protein gamma	YWHAG	33123000	20345000	9648000	130660000	45668000	166820000	73157000	112840000	61714000	97325000	64949000
P61626	Lysozyme C	LYZ	18998000	9913000	53101000	90032000	80611000	67961000	261930000	187940000	29209000	49152000	51539000
P60981	Destrin	DSTN	8487900	53850000	3432300	294410000	51649000	207390000	82736000	91417000	36981000	56412000	44001000
P60709	Actin, cytoplasmic 1	ACTB	2312500000	6563100000	14885000000	21443000000	11848000000	30388000000	18435000000	23261000000	13632000000	20021000000	12288000000
F8W1R7	Myosin light polypeptide 6	MYL6	39027000	98170000	186290000	41168000	252620000	1102000000	584940000	791230000	377370000	511850000	319890000
P60174	Triosephosphate isomerase	TPI1	207690000	141530000	1709000000	168240000	1703200000	3146200000	1470600000	1373400000	971930000	1918900000	1040000000
P59666	Neutrophil defensin 3	DEFA3	18498000	86742000	490840000	431680000	227240000	155070000	242030000	199210000	125710000	100940000	58321000
P55072	Transitional endoplasmic reticulum ATPase	VCP	2839900	7595300	245590000	39301000	179040000	971910000	489160000	667550000	330750000	399230000	284310000
P52943	Cysteine-rich protein 2	CRIP2	27569000	54869000	125160000	238580000	131970000	365810000	100240000	66307000	36518000	73235000	41433000
P52565	Rho GDP-dissociation inhibitor 1	ARHGDIA	9445600	22984000	89824000	132630000	77191000	773930000	453420000	468140000	91579000	71009000	247400000
P51888	Prolargin	PRELP	24037000	12124000	826690000	14250000	261610000	14186000000	10023000000	14449000000	3577200000	6980900000	5083000000
P51884	Lumican	LUM	21454000	38150000	304700000	13438000	199820000	11111000000	9628200000	13689000000	2938100000	8538200000	4841300000
P49788	Retinoic acid receptor responder protein 1	RARRES1	97547000	31647000	759610000	33577000	89173000	375400000	44221000	78378000	121510000	28482000	73148000
P40925	Malate dehydrogenase, cytoplasmic	MDH1	19429000	26399000	309750000	86412000	242160000	540870000	205530000	193230000	199510000	212770000	174230000
X6RJP6	Transgelin-2 (Fragment)	TAGLN2	80734000	140320000	92316000	267720000	140820000	205970000	107720000	134390000	86333000	33519000	64068000
P36871	Phosphoglucomutase-1	PGM1	8549100	25942000	116500000	18745000	164500000	265080000	88144000	147460000	24195000	104840000	39018000
P35579	Myosin-9	MYH9	34882000	17791000	539010000	10712000	774120000	5130900000	1649600000	1452100000	1680100000	2119100000	1246900000
P35527	Keratin, type I cytoskeletal 9	KRT9	3475800000	2848400000	5699300000	4967700000	5704500000	1856500000	329700000	626220000	9900100	420700000	262050000
P32119	Peroxiredoxin-2	PRDX2	105300000	612400000	3957100000	1167100000	988250000	3216000000	4356400000	4079300000	12460000000	2298400000	4577300000
P31949	Protein S100-A11	S100A11	2410800	2443200	152760000	3398400	156340000	642740000	365760000	336360000	192090000	559450000	272250000
P31947	14-3-3 protein sigma	SFN	18202000	24433000	151170000	58568000	109030000	413010000	217920000	344920000	106010000	270660000	239210000
P31946	14-3-3 protein beta/alpha	YWHAB	2940900	27428000	136580000	166560000	164090000	608840000	250380000	376180000	195200000	373560000	222980000
P30101	Protein disulfide-isomerase A3	PDIA3	68771000	27002000	575490000	32634000	681300000	2146100000	880690000	998530000	805860000	1327700000	893380000
P30086	Phosphatidylethanolamine-binding protein 1	PEBP1	94068000	93499000	1274900000	132130000	1011500000	3675200000	1625500000	1224800000	708680000	1339300000	833610000
P30044	Peroxiredoxin-5, mitochondrial	PRDX5	24312000	17795000	376260000	13502000	348410000	513570000	147200000	195690000	119830000	174170000	162690000
P30043	Flavin reductase (NADPH)	BLVRB	15355000	101790000	739240000	171560000	79669000	433750000	871780000	397630000	1346000000	226070000	826400000
P30041	Peroxiredoxin-6	PRDX6	30152000	57107000	999890000	24383000	582960000	1077800000	777620000	780850000	1233100000	526550000	717840000
P29401	Transketolase	TKT	12908000	27364000	141540000	32867000	266810000	700580000	652790000	560880000	152100000	356280000	215710000
P27816	Microtubule-associated protein 4	MAP4	2529100	4131400	43264000	16115000	63407000	243000000	127470000	138530000	36030000	68755000	32698000
P26641	Elongation factor 1-gamma	EEF1G	6785900	6837000	71887000	11633000	81742000	98519000	56102000	58287000	18676000	48224000	31922000
P26038	Moesin	MSN	56222000	88220000	170710000	289330000	290340000	543820000	313980000	365050000	262280000	276910000	198870000
P25786	Proteasome subunit alpha type-1	PSMA1	1920000	19131000	28692000	25794000	26482000	31826000	31113000	32114000	6134200	14611000	10920000
P25705	ATP synthase subunit alpha, mitochondrial	ATP5F1A	49220000	41140000	548280000	8001000	802750000	1230200000	357380000	267440000	181190000	413470000	315720000
P25311	Zinc-alpha-2-glycoprotein	AZGP1	58121000	29626000	556550000	127520000	200440000	104260000	85566000	53505000	73170000	32386000	57398000
P24844	Myosin regulator light polypeptide 9	MYL9	9943500	21893000	28159000	37083000	38015000	179400000	94127000	52521000	41530000	34468000	49618000
P23528	Cofilin-1	CFL1	25608000	99454000	643960000	274990000	470410000	1580800000	1151700000	1163900000	735740000	1677600000	632820000
P22626	Heterogeneous nuclear ribonucleoproteins A2/B1	HNRNPA2B1	92059000	67392000	469770000	4870200	555400000	1473200000	567190000	524100000	223790000	517800000	454970000
A0A087X1J7	Glutathione peroxidase	GPX3	86868000	72330000	1302000000	59446000	35638000	530830000	326250000	440880000	106880000	191240000	116330000
P22314	Ubiquitin-like modifier-activating enzyme 1	UBA1	15755000	35143000	313550000	18565000	399740000	523660000	228720000	156340000	121100000	206420000	191060000
P21333	Filamin-A	FLNA	308040000	1699400000	1774200000	5740300000	2391600000	5531700000	2721600000	3020100000	1817700000	2999500000	1984300000
P21291	Cysteine and glycine-rich protein 1	CSRP1	21157000	34447000	51975000	256840000	51980000	272890000	63761000	82526000	43248000	113160000	40965000
P21266	Glutathione S-transferase Mu 3	GSTM3	10635000	21638000	508990000	10546000	508180000	214880000	193150000	49106000	66826000	45202000	96004000
P20340	Ras-related protein Rab-6A	RAB6A	10655000	13010000	59834000	11442000	72926000	85141000	63315000	38371000	38273000	30372000	27609000
Q5T985	Inter-alpha-trypsin inhibitor heavy chain H2	ITIH2	31558000	165180000	597600000	109550000	102290000	468050000	1181700000	1021400000	775240000	494910000	695480000
P19105	Myosin regulatory light chain 12A	MYL12A	2761300	6692200	70255000	8955500	29214000	1165100000	477610000	657630000	243850000	565590000	386820000
P18669	Phosphoglycerate mutase 1	PGAM1	26024000	28196000	339780000	270160000	321790000	764810000	422800000	392180000	153280000	211940000	190980000
P18206	Vinculin	VCL	87949000	415080000	340150000	771100000	469010000	938910000	457750000	545020000	325150000	497290000	380840000
P17931	Galectin-3	LGALS3	84991000	29944000	303000000	5937600	947200000	518270000	112620000	126520000	59169000	357220000	135340000
P15924	Desmoplakin	DSP	278990000	128760000	171060000	239330000	580280000	319550000	36457000	33931000	1721800	81118000	19397000
P14923	Junction plakoglobin	JUP	148770000	52571000	59675000	146680000	456100000	103300000	8489900	5374400	8862100	21005000	16754000
P14618	Pyruvate kinase PKM	PKM	235970000	267550000	2834800000	1383100000	3336900000	6113300000	1544400000	1473400000	624250000	2524300000	1688300000
P14174	Macrophage migration inhibitory factor	MIF	48462000	33935000	561330000	55806000	555010000	268220000	73514000	77077000	37880000	75760000	52748000
P13645	Keratin, type I cytoskeletal 10	KRT10	4047300000	2570700000	3491700000	3003300000	6171800000	451280000	849870000	664540000	6860300	492010000	266260000
P13639	Elongation factor 2	EEF2	18386000	3662400	101810000	22219000	197310000	284840000	65791000	67901000	15666000	78871000	62842000
P12814	Alpha-actinin-1	ACTN1	5175600	113810000	233000000	184390000	210700000	1690400000	672270000	824290000	287220000	566450000	514220000
P12277	Creatine kinase B-type	CKB	40071000	99715000	354100000	559460000	169540000	381630000	51829000	23229000	12342000	113030000	25676000
P11216	Glycogen phosphorylase, brain form	PYGB	20602000	5562100	259480000	125980000	339190000	299910000	17029000	14886000	16153000	17295000	25875000
P11142	Heat shock cognate 71 kDa protein	HSPA8	53355000	111940000	683220000	206770000	461590000	1602000000	1123900000	968390000	583580000	766750000	630900000
P11021	Endoplasmic reticulum chaperone BiP	HSPA5	57104000	16509000	430230000	21390000	268950000	1270500000	747400000	742780000	406300000	534380000	496950000
P10909	Clusterin	CLU	981110000	615010000	10449000000	376330000	1814600000	9539000000	6606300000	6054500000	4757100000	6144800000	5015500000
P10809	60 kDa heat shock protein, mitochondrial	HSPD1	10159000	5210000	75799000	10978000	136990000	553120000	194400000	136160000	86800000	242760000	119340000
P10768	S-formylglutathione hydrolase	ESD	6431800	19930000	123890000	95346000	152250000	119520000	50042000	84243000	30696000	41436000	46509000
P10599	Thioredoxin	TXN	6315700	3636200	62523000	15466000	60547000	287950000	376960000	228810000	212180000	267730000	169930000
P10412	Histone H1.4	H14	411780000	227770000	913570000	165770000	1431700000	61510000	420360000	242570000	109440000	325410000	288840000
P0DP25	Calmodulin-3	CALM3	38863000	59014000	671270000	12650000	422510000	2721900000	1203400000	1515500000	769710000	1233200000	1308800000
P0DOY3	Immunoglobulin lambda constant 3	IGLC3	296830000	1089500000	3610000000	385670000	2052300000	3719700000	4114400000	7747800000	5824600000	3700400000	6704000000
P0DMV9	Heat shock 70 kDa protein 1B	HSPA1B	87547000	217560000	1509200000	631940000	1633000000	2380000000	2360500000	2092700000	1083700000	1810600000	1445900000
P0C0L4	Complement C4-A	C4A	73447000	524230000	2035800000	63192000	250320000	1685400000	2769500000	2231100000	1730100000	1394000000	1746800000
P09382	Galectin-1	LGALS1	14871000	23570000	398490000	9085600	202830000	2176300000	1814000000	2106500000	643690000	587350000	804360000
P09211	Glutathione S-transferase P	GSTP1	109300000	156540000	1143700000	359490000	1216400000	2245200000	1019800000	817860000	365110000	795500000	604730000
P08758	Annexin A5	ANXA5	248250000	192920000	3533900000	12706000	2499700000	3620200000	2290000000	2406300000	1386200000	2381200000	1894100000
P08729	Keratin, type II cytoskeletal 7	KRT7	438290000	225360000	2870000000	53090000	5686000000	6425400000	662980000	782400000	456890000	3471000000	2047100000
P08727	Keratin, type I cytoskeletal 19	KRT19	282950000	78380000	959150000	117580000	2988000000	3555400000	530120000	255560000	97001000	2298100000	1247900000
P08670	Vimentin	VIM	1943100000	4748300000	21793000000	6357000000	15305000000	52322000000	23462000000	29292000000	9396000000	29180000000	16976000000
P08294	Extracellular superoxide dismutase [Cu-Zn]	SOD3	15996000	9794600	638450000	44378000	59426000	835030000	944820000	675480000	380210000	348710000	413940000
A0A087WTA8	Collagen alpha-2(I) chain	COL1A2	32557000	45804000	3119400000	75498000	520770000	17320000000	6721600000	23228000000	3481300000	13499000000	11009000000
P07737	Profilin-1	PFN1	6922200	29430000	176630000	83718000	162740000	322320000	225230000	209410000	147070000	56976000	149150000
P07585	Decorin	DCN	394260000	30952000	1811800000	206810000	250960000	6245900000	3807100000	5580500000	1389400000	3408400000	2683500000
Q5JP53	Tubulin beta chain	TUBB	15392000	25525000	380140000	43765000	175980000	924400000	525360000	340010000	513440000	328460000	228670000
P07384	Calpain-1 catalytic subunit	CAPN1	81451000	11482000	233330000	11697000	470670000	133150000	46497000	22640000	35413000	49090000	51119000
P07355	Annexin A2	ANXA2	263480000	450430000	4170900000	106230000	3270900000	8635500000	5697900000	6647000000	3545800000	4895000000	3878300000
P07237	Protein disulfide-isomerase	P4HE	3217900	11440000	70656000	18803000	102190000	626780000	139560000	11916000	144660000	180530000	19672000
P07195	L-lactate dehydrogenase B chain	LDHB	56709000	166380000	509240000	346620000	597280000	618970000	515500000	734160000	342350000	212810000	231190000
P06744	Glucose-6-phosphate isomerase	GPI	11870000	2184700	239060000	78417000	360410000	474970000	149420000	76697000	60058000	126900000	100060000
P06733	Alpha-enolase	ENO1	183910000	248620000	1109600000	724580000	1661100000	2680900000	2000800000	1317300000	487460000	1597000000	1082800000
P06727	Apolipoprotein A-IV	APOA4	101560000	360160000	3610500000	473220000	142520000	1797400000	2044400000	1813900000	2136100000	1466600000	1176800000
P06703	Protein S100-A6	S100A6	244640000	101730000	1260600000	67246000	1518600000	3169600000	1592500000	1133500000	1001400000	2752200000	1538200000
P06702	Protein S100-A9	S100A9	65768000	31307000	136030000	483190000	29962000	44699000	24481000	5132000	52337000	15034000	24199000
P06576	ATP synthase subunit beta, mitochondrial	ATP5F1B	32823000	36629000	896550000	167260000	686320000	1473200000	507940000	512090000	293000000	458130000	521080000
P06396	Gelsolin	GSN	239730000	200460000	1782900000	94977000	1036200000	5502700000	3728100000	3845900000	1837200000	2760500000	1942200000
P05787	Keratin, type II cytoskeletal 8	KRT8	158780000	75003000	849570000	1430600	2124000000	3650200000	453850000	331450000	171180000	1837600000	1315500000
P05155	Plasma protease C1 inhibitor	SERPING1	10356000	80789000	848700000	48641000	139670000	382040000	598000000	485530000	558290000	142870000	466310000
P05091	Aldehyde dehydrogenase, mitochondrial	ALDH2	3349200	13775000	76920000	32317000	98038000	396870000	223680000	293030000	73726000	150840000	119230000
P05090	Apolipoprotein D	APOD	321720000	146310000	925690000	56963000	826270000	2677700000	2484000000	2336000000	597270000	2875100000	1352000000
P04792	Heat shock protein beta-1	HSPB1	166320000	560500000	1003100000	1717500000	636340000	1390900000	639780000	890180000	312160000	540920000	506350000
P04406	Glyceraldehyde-3-phosphate dehydrogenase	GAPDH	256760000	449580000	2025900000	3096100000	2262000000	4024600000	2051300000	1519700000	1642100000	2283000000	1242000000
P04264	Keratin, type II cytoskeletal 1	KRT1	5845900000	4911400000	7526300000	7918500000	11232000000	2965100000	1126000000	1654800000	42560000	1055400000	706960000
P04114	Apolipoprotein B-100	APOB	2043400	211950000	848720000	23057000	11958000	422640000	1178700000	409800000	1061500000	358220000	982820000
P04083	Annexin A1	ANXA1	172540000	378400000	2788600000	393220000	2360000000	4103600000	2117900000	2503000000	874640000	2137200000	1609400000
P04080	Cystatin-B	CSTB	2720400	36890000	253460000	12821000	277000000	423280000	198400000	177370000	38710000	122020000	94016000
P04075	Fructose-bisphosphate aldolase A	ALDOA	314560000	214750000	1737800000	678500000	1503400000	2632500000	1318600000	856930000	577280000	1396400000	1207700000
P04040	Catalase	CAT	48127000	259180000	1553700000	605720000	352700000	680170000	1282300000	957540000	3555000000	740450000	1545800000
P03973	Antileukoproteinase	SLPI	31639000	29055000	256850000	25148000	82040000	325790000	198880000	203090000	47004000	166970000	109670000
P02790	Hemopexin	HPX	62551000	493450000	4670600000	38154000	824170000	5163900000	5885200000	3763500000	3939600000	3224800000	3428500000
P02787	Serotransferrin	TF	4994800000	5862900000	42169000000	1534500000	8968000000	29692000000	30922000000	28160000000	14779000000	20696000000	15202000000
P02774	Vitamin D-binding protein	GC	100780000	441650000	1477200000	103120000	636380000	2431700000	4135600000	3669900000	1564200000	2084200000	1742700000
P02768	Serum albumin	ALB	26911000000	80412000000	216620000000	24228000000	114540000000	294080000000	381180000000	303610000000	144180000000	320120000000	264650000000
P02766	Transthyretin	TTR	18908000	24845000	177620000	23384000	20555000	1281400000	399030000	1336100000	186900000	180240000	266540000
P02765	Alpha-2-HS-glycoprotein	AHSG	27995000	157690000	1461000000	86126000	256210000	1378100000	2348100000	2344500000	1468000000	1410700000	1046700000
P02763	Alpha-1-acid glycoprotein 1	ORM1	19318000	526670000	5653300000	68329000	735250000	1124000000	2737700000	2722100000	2928400000	669170000	1188200000
P02751	Fibronectin	FN1	3052900	60303000	728030000	23514000	16667000	1261500000	1810000000	1185700000	2887800000	1097000000	1955700000
P02749	Beta-2-glycoprotein 1	APOH	44862000	264580000	1289400000	26789000	123690000	1251000000	1651200000	1550200000	852680000	810890000	934310000
P02747	Complement C1q subcomponent subunit C	C1QC	14762000	39497000	173150000	17298000	61267000	54528000	105260000	104620000	82488000	82953000	82163000
P02743	Serum amyloid P-component	APCS	4813000	48456000	261630000	247010000	31081000	492080000	315120000	317700000	633380000	253480000	240720000
P02730	Band 3 anion transport protein	SLC4A1	970800	335050000	2171900000	113830000	107350000	765090000	1712200000	269830000	4677000000	498410000	534370000
P02679	Fibrinogen gamma chain	FGG	31852000	1153900000	9633500000	339450000	762340000	2978500000	6631600000	3901200000	10034000000	4363600000	6624300000
P02675	Fibrinogen beta chain	FGB	115040000	1217700000	12211000000	393680000	960850000	2432600000	6235700000	4689500000	15016000000	3882000000	4971500000
P02671	Fibrinogen alpha chain	FGA	59495000	1284100000	7769000000	731530000	655560000	2543800000	6342900000	6232800000	14571000000	6003600000	5759500000
P02656	Apolipoprotein C-III	APOC3	59047000	107020000	553140000	150430000	34380000	160200000	389510000	229160000	207070000	149530000	363070000
P02652	Apolipoprotein A-II	APOA2	67146000	270450000	1654900000	310570000	250810000	1271300000	2213700000	2041700000	1532600000	1064600000	1254500000
P02647	Apolipoprotein A-I	APOA1	425440000	2516600000	13682000000	2801400000	2128600000	17588000000	21921000000	18518000000	15375000000	15924000000	17488000000
P02545	Prelamin-A/C	LMNA	366590000	90668000	1542700000	54572000	1681600000	8746700000	5291800000	5820800000	2564100000	5939900000	3780900000
P02533	Keratin, type I cytoskeletal 14	KRT14	5012300000	3572200000	5273000000	4686400000	8973500000	4399000000	1013000000	906040000	347590000	2607600000	1299500000
P02511	Alpha-crystallin B chain	CRYAB	40776000	44389000	500280000	319800000	323610000	366680000	93844000	190730000	22110000	91418000	248590000
P02042	Hemoglobin subunit delta	HBD	86664000	1339500000	18799000000	2169100000	1065900000	4327000000	9892600000	6606600000	12846000000	7460700000	9240200000
P01876	Immunoglobulin heavy constant alpha 1	IGHA1	286000000	2390500000	4314600000	974570000	1340200000	2209100000	5500100000	5225900000	2327200000	2273000000	3381600000
P01871	Immunoglobulin heavy constant mu	IGHM	25893000	947530000	2712200000	204940000	1300800000	390950000	2735400000	2743700000	2071200000	1857500000	2378000000
P01861	Immunoglobulin heavy constant gamma 4	IGHG4	26379000	28700000	252610000	2421000	53603000	346600000	844960000	324240000	178470000	338710000	623670000
P01860	Immunoglobulin heavy constant gamma 3	IGHG3	43747000	134380000	617590000	59221000	154870000	1497900000	1392300000	1452000000	574500000	850200000	972070000
P01859	Immunoglobulin heavy constant gamma 2	IGHG2	1045500000	1562500000	6061000000	427580000	2785400000	7885900000	6907800000	4495000000	2885200000	6110500000	3943100000
P01857	Immunoglobulin heavy constant gamma 1	IGHG1	1816200000	4834100000	25097000000	1485900000	11986000000	23586000000	27027000000	19768000000	13176000000	18113000000	17391000000
P01834	Immunoglobulin kappa constant	IGKC	537980000	2573200000	3037100000	1024900000	5011500000	7703800000	11186000000	7933600000	6039300000	7432100000	8410800000
P01624	Immunoglobulin kappa variable 3-15	IGKV3	27777000	82951000	298380000	20646000	114290000	132080000	204960000	153490000	114810000	115910000	83018000
P01042	Kininogen-1	KNG1	15764000	210660000	994910000	22146000	86260000	787760000	1481300000	1098200000	1142500000	425240000	669810000
P01031	Complement C5	C5	2676700	10163000	152430000	3063600	9811300	72866000	94619000	75674000	198780000	38457000	72311000
P01024	Complement C3	C3	689970000	1899700000	17712000000	607250000	1736500000	8605600000	10817000000	8209400000	12949000000	5661000000	6409700000
P01023	Alpha-2-macroglobulin	A2M	160520000	1193100000	6137300000	413400000	1168100000	2792000000	5268400000	4378900000	5075600000	3131600000	6580900000
P01011	Alpha-1-antichymotrypsin	SERPINA3	142520000	151760000	1829400000	67437000	223520000	1522800000	1584100000	1462600000	769930000	684630000	863420000
P01009	Alpha-1-antitrypsin	SERPINA1	452620000	1712400000	3851600000	709440000	2293800000	6890600000	7714300000	8232900000	3203600000	5302400000	3916100000
P01008	Antithrombin-III	SERPINC1	71466000	264860000	1605100000	35648000	327390000	1991400000	2117600000	1800000000	833760000	1513800000	1106800000
P00918	Carbonic anhydrase 2	CA2	20756000	198680000	1165500000	80335000	872770000	406260000	1060300000	685900000	1912600000	228500000	1031300000
P00915	Carbonic anhydrase 1	CA1	62226000	1606800000	8776400000	1151800000	456980000	2789000000	6894700000	3328500000	9686700000	3000500000	4511400000
B4E1Z4	cDNA FLJ55673, highly similar to Complement factor B	N/A	28816000	235510000	1055200000	4527800	111440000	545520000	761440000	924200000	798000000	329880000	351320000
P00747	Plasminogen	PLG	36062000	271540000	1238800000	15374000	115000000	1433700000	1900200000	1118700000	1590800000	984500000	1153800000
P00738	Haptoglobin	HP	168750000	2279900000	21920000000	968250000	1525900000	1049400000	6800100000	5388600000	10141000000	2028500000	2987100000
P00734	Prothrombin	F2	4678900	223590000	999980000	8337800	86079000	256960000	326330000	354000000	357110000	103200000	247100000
P00558	Phosphoglycerate kinase 1	PGK1	109820000	129290000	1063800000	401950000	929540000	2475700000	1096700000	1080600000	782210000	959480000	750060000
P00441	Superoxide dismutase [Cu-Zn]	SOD1	49915000	99161000	2726600000	52664000	1039700000	2035800000	1462400000	2311100000	1358100000	1040200000	1342700000
P00352	Retinal dehydrogenase 1	ALDH1A1	359590000	148680000	5442500000	75364000	3584700000	6122600000	862870000	1133700000	587190000	2311500000	1617500000
P00338	L-lactate dehydrogenase A chain	LDHA	147410000	122650000	407280000	432080000	638890000	717250000	172060000	134960000	146280000	284520000	212300000
O95336	6-phosphogluconolactonase	PGLS	4479900	2396800	42286000	13188000	62507000	58345000	33455000	13472000	8566500	6540700	5285900
O75874	Isocitrate dehydrogenase [NADP] cytoplasmic	IDH1	7065400	3563000	26384000	25237000	142180000	114430000	29809000	34806000	7816200	38504000	16785000
O75083	WD repeat-containing protein 1	WDR1	21200000	43589000	112170000	419550000	112900000	126800000	105870000	63742000	58319000	34663000	79584000
O43707	Alpha-actinin-4	ACTN4	30324000	231570000	732540000	806550000	931460000	2853300000	1154700000	1579500000	653390000	1452600000	963040000
O00299	Chloride intracellular channel protein 1	CLIC1	4315200	1948600	58732000	3827400	87699000	308330000	122630000	104440000	74384000	81088000	62981000
B9A064	Immunoglobulin lambda-like polypeptide 5	IGLL5	15801000	48292000	212890000	15681000	83185000	335670000	391720000	547760000	283310000	221990000	213750000
A7XZE4	Beta tropomyosin isoform	TPM2	744250000	2854500000	2988200000	9970300000	1364900000	3404900000	2034800000	1357200000	1039800000	1397800000	877590000
A0A2R8Y5V9	Tropomyosin alpha-4 chain	TPM4	51868000	85106000	134980000	386460000	117720000	1523400000	957130000	917150000	483860000	1183200000	600010000
A0A0B4J1V0	Immunoglobulin heavy variable 3-15	IGHV3-15	16758000	30772000	164530000	14470000	79803000	110430000	112310000	56640000	130390000	91371000	74646000
Q9NZN4	EH domain-containing protein 2	EHD2		4470900	4649700	116280000	8179900	172480000	6119600	6968400	3085300	14785000	24175000
Q9NVD7	Alpha-parvin	PARVA	12083000	10836000		25827000	664260	61639000	33797000	17714000	2617800	12315000	2930800
Q9NR46	Endophilin-B2	SH3GLB2		157470000	391540000	204660000	56010000	53669000	158200000	107270000	181220000	150050000	82395000
Q9HC84	Mucin-5B	MUC5B	73420000		2940900000	69280000	798310000	345220000	2669100	20302000	38027000	89450000	9851900
Q9H0U4	Ras-related protein Rab-1B	RAB1B	4709000	9948500	80116000		131790000	136390000	36997000	91015000	8502500	65367000	61048000
Q9BS40	Latexin	LXN	6781300	11444000	157960000		311460000	87647000	25062000	14048000	58344000	33740000	63560000
Q96KP4	Cytosolic non-specific dipeptidase	CNDP2	9571700	5373200	134740000		213620000	370320000	82378000	63259000	20189000	73064000	115190000
Q96FQ6	Protein S100-A16	S100AG16		1414100	2100000	7463500	6780500	33274000	19323000	29274000	2994600	17898000	13253000
Q92597	Protein NDRG1	NDRG1	4588900	26344000	53553000		12352000	530880000	358580000	405370000	109570000	211520000	135710000
Q6NZI2	Caveolae-associated protein 1	CAVIN1		37219000	104990000	102180000	70824000	252120000	99102000	8281900	8406200	32677000	28122000
H3BPK3	Hydroxyacylglutathione hydrolase, mitochondrial (Fragment)	HAGH		2373100	6085700	1955900	5263800	18012000	16074000	16994000	27364000	7944500	15300000
Q16658	Fascin	FSCN1	4049700	13103000	111270000		148360000	259600000	87779000	55707000	19888000	90083000	26492000
Q15365	Poly(rC)-binding protein 1	PCBP1	18334000	9152400	71462000		208490000	235120000	78573000	20265000	34948000	94958000	66928000
Q15149	Plectin	PLEC	7186700	17956000	397250000		568560000	3967800000	1191900000	1833100000	798250000	2162600000	1127500000
Q14894	Ketimine reductase mu-crystallin	CRYM	51448000	112780000	245100000		368480000	982320000	210180000	435120000	44751000	382480000	202210000
Q14697	Neutral alpha-glucosidase AB	GANAB		7779500	131500000	4089400	110680000	360910000	136400000	77246000	31936000	66348000	62783000
Q14103	Heterogeneous nuclear ribonucleoprotein D0	HNRNPD	30357000	29389000	139740000		252990000	477500000	229480000	182970000	69622000	176000000	174240000
Q13813	Spectrin alpha chain, non-erythrocytic 1	SPTAN1	18728000	123720000	1963800000		1232300000	7940900000	4886600000	6146800000	1961900000	3922700000	3134900000
Q5JXI8	Four and a half LIM domains protein 1 (Fragment)	FHL1		8038600	33888000	16904000	18048000	239010000	188360000	87205000	57506000	17986000	12275000
Q13228	Methanethiol oxidase	SELENBP1		19674000	512090000	9074300	272240000	442700000	208170000	92350000	242810000	114080000	118250000
Q12805	EGF-containing fibulin-like extracellular matrix protein 1	EFEMP1	9676600	2963400	16940000	14970000		256330000	92798000	161570000	13010000	99339000	51538000
Q06828	Fibromodulin	FMOD	9505700	14174000	93356000		9184000	1143900000	661640000	1013700000	239810000	574380000	260980000
Q04760	Lactoylglutathione lyase	GLO1	6843300		167610000	4768000	64488000	383590000	148960000	99095000	91262000	125400000	92188000
Q03252	Lamin-B2	LMNB2	27034000	2126100	157130000		179590000	1117000000	564580000	621680000	150330000	561300000	370800000
Q01082	Spectrin beta chain, non-erythrocytic 1	SPTBN1		82237000	2362300000	4274000	1075500000	6027600000	3061200000	3325100000	1337300000	2326900000	2193100000
Q00610	Clathrin heavy chain 1	CLTC		22514000	248320000	181290000	424410000	694270000	176930000	182360000	111870000	191140000	88908000
P84090	Enhancer of rudimentary homolog	ERH	5569300	3116300	25736000		30494000	62377000	27603000	14949000	5950000	43573000	12025000
P80188	Neutrophil gelatinase-associated lipocalin	LCN2	30255000	788840	34937000	2683300		77111000	5823200	41315000	10643000	82451000	5136900
P69891	Hemoglobin subunit gamma-1	HBG1		149700000	418740000	74181000	16201000	185660000	893380000	914830000	973430000	640510000	838800000
P63241	Eukaryotic translation initiation factor 5A-1	EIF5A	1403900		113780000	7663300	50051000	371380000	246290000	184570000	179160000	228740000	198620000
P63000	Ras-related C3 botulinum toxin substrate 1	RAC1	2036300		43233000	4789700	149700000	85814000	43453000	40950000	65078000	35499000	37292000
P61978	Heterogeneous nuclear ribonucleoprotein K	HNRNPK	10515000	9577700	211740000		226850000	867840000	272000000	263040000	108870000	320240000	259550000
P61224	Ras-related protein Rap-1b	RAP1B		6835100	54884000	19882000	24051000	112310000	87032000	66987000	75656000	50542000	21486000
P60903	Protein S100-A10	S100A10	7894300	27743000	324180000		207300000	755540000	581630000	930670000	215250000	362020000	278580000
P60900	Proteasome subunit alpha type-6	PSMA6		5406000	61575000	14450000	67752000	70212000	51452000	20233000	35959000	18246000	29156000
A0A087X0X3	Heterogeneous nuclear ribonucleoprotein M	HNRNPM	6458400	1002600	72841000		87184000	208360000	18656000	27192000	4894100	47553000	31580000
P52209	6-phosphogluconate dehydrogenase, decarboxylating	PGD		7082800	59570000	39878000	49003000	56609000	36008000	40383000	71001000	11025000	34237000
P51991	Heterogeneous nuclear ribonucleoprotein A3	HNRNPA3	5545200	10186000	126650000		97916000	593600000	196900000	102490000	45197000	98475000	63820000
P50990	T-complex protein 1 subunit theta	CCT8		5399700000	27580000	10981000	130110000	70676000	20181000	14687000	20920000	15955000	20027000
P50395	Rab GDP dissociation inhibitor beta	GDI2		19171000	173720000	76436000	139040000	472690000	319430000	253270000	293960000	191330000	192700000
P49773	Histidine triad nucleotide-binding protein 1	HINT1		39288000	131730000	143210000	128730000	291830000	199290000	135510000	222800000	113470000	196190000
P49189	4-trimethylaminobutyraldehyde dehydrogenase	ALDH9A1	2258000		57519000	10097000	58783000	94689000	72580000	45075000	11834000	24325000	46561000
A0A0A0MR02	Voltage-dependent anion-selective channel protein 2 (Fragment)	VDAC2	6797200	3664600	110270000		128020000	205570000	63453000	45547000	28215000	40158000	67853000
P41222	Prostaglandin-H2 D-isomerase	PTGDS	20364000	11823000	166360000		157470000	507060000	528370000	615490000	64801000	196550000	282290000
P40926	Malate dehydrogenase, mitochondrial	MDH2		6382200	103710000	4968000	251390000	457510000	165740000	105760000	16917000	125500000	114540000
P40121	Macrophage-capping protein	CAPG	33540000	9404700	229000000		242080000	677820000	262190000	307970000	84557000	364860000	214090000
P37837	Transaldolase	TALDO1	34515000		428830000	50812000	462500000	790190000	303530000	218650000	137530000	400270000	162820000
P36955	Pigment epithelium-derived factor	SERPINF1	8718300	28796000	298110000		34360000	986590000	906870000	1114300000	448040000	486300000	304920000
P35749	Myosin-11	MYH11	3886000	72468000		67996000	96333000	143730000	9560800	159540000	11314000	12114000	6310000
E9PCY7	Heterogeneous nuclear ribonucleoprotein H	HNRNPH1	27978000	3238500	37202000		124240000	301370000	57398000	89682000	17441000	115800000	62015000
P30740	Leukocyte elastase inhibitor	SERPINB1	3158600		73370000	10522000	145750000	91669000	91779000	52629000	25098000	12972000	18968000
C9J0K6	Sorcin	SRI	61092000	4561600	216870000		212660000	361840000	292770000	219350000	206070000	175250000	221640000
P30050	60S ribosomal protein L12	RPL12	7829600	15330000	123840000		143550000	125240000	98001000	27605000	11329000	40524000	31930000
P28838	Cytosol aminopeptidase	LAP3	3115600	1495600	39224000		69958000	229110000	47789000	9970300	12084000	76044000	26014000
P26447	Protein S100-A4	S100A4		15754000	195120000	7523100	29853000	110620000	287910000	213770000	472200000	78750000	143510000
E9PL09	40S ribosomal protein S3	RPS3	2915200	3504100	59977000		75988000	171970000	63359000	69845000	23238000	69135000	39978000
P23284	Peptidyl-prolyl cis-trans isomerase B	PPIB	5687000	8228400	87676000		92159000	449820000	315760000	337670000	126640000	150170000	188230000
P23142	Fibulin-1	FBLN1	1777100	7856500	135370000		32835000	1298000000	963480000	693650000	333400000	585680000	251130000
Q32Q12	Nucleoside diphosphate kinase	NME1-NME2		12356000	186510000	60709000	37689000	260410000	346200000	307050000	116630000	268380000	187030000
P21980	Protein-glutamine gamma-glutamyltransferase 2	TGM2	2650900	2993600	382710000		258990000	705620000	814270000	890260000	390390000	503890000	502310000
A0A0C4DGB5	Calpastatin	CAST	2178300		8296300	8006300	36504000	151200000	87591000	64209000	99385000	57239000	62182000
P19652	Alpha-1-acid glycoprotein 2	ORM2	1413600	74871000	1126700000		158410000	1000300000	1862500000	1060600000	1742900000	1113800000	991620000
P19338	Nucleolin	NCL	2642600	16076000	143710000		237920000	89185000	27811000	8118900	2940000	29603000	27590000
P16403	Histone H1.2	H1-2	61186000	12964000		20924000	108010000	55668000	230950000	48589000	33833000	51458000	61925000
P16152	Carbonyl reductase [NADPH] 1	CBR1	6790000		218060000	51429000	327670000	598490000	208670000	142220000	54870000	166880000	100980000
E9PNW4	Uncharacterized protein	N/A	47444000	42043000	403580000		405350000	363390000	177640000	245060000	78049000	271080000	166980000
P13716	Delta-aminolevulinic acid dehydratase	ALAD		7165900	238070000	19155000	7151900	126380000	192510000	125360000	297990000	50466000	139420000
P13489	Ribonuclease inhibitor	RNH1		3462600	16181000	21326000	159290000	316460000	187370000	86333000	116860000	129530000	103500000
P12111	Collagen alpha-3(VI) chain	COL6A3	11910000		8833900000	5996500	2227800000	10622000000	15407000000	10673000000	10517000000	7775300000	7426900000
A0A087X0S5	Collagen alpha-1(VI) chain	COL6A1	24901000	6474100	4132300000		792620000	2535100000	5332400000	3334900000	3590700000	2274700000	1854800000
P11766	Alcohol dehydrogenase class-3	ADH5		37835000	44841000	212670000	23333000	192530000	120150000	47180000	24685000	20741000	39394000
P11277	Spectrin beta chain, erythrocytic	SPTB		77499000	462520000	46381000	13230000	298340000	1061600000	681530000	2490700000	531420000	951430000
P10643	Complement component C7	C7	6646700	4248300	157260000		7344800	99204000	119830000	24998000	201480000	70668000	83561000
P09936	Ubiquitin carboxyl-terminal hydrolase isozyme L1	UCHL1		23014000	119000000	9533200	85934000	651890000	636310000	735400000	229670000	268770000	221550000
A0A087X232	Complement C1s subcomponent	C1S	9828800	18237000	136490000	33654000		119520000	104520000	66070000	155850000	86605000	112220000
P08697	Alpha-2-antiplasmin	SERPINF2	7088300	38801000	132430000		44375000	116490000	162430000	115140000	138990000	56741000	127590000
P08603	Complement factor H	CFH	3147100	149390000	1997200000		44622000	895340000	1513200000	1154200000	2263200000	573850000	925000000
P08133	Annexin A6	ANXA6	3680500	18006000	312050000		166120000	1903200000	889500000	899020000	409110000	675600000	478390000
P07858	Cathepsin B	CTSB	30310000	12737000	31331000		180430000	292600000	47887000	38668000	7628200	76713000	39516000
P07305	Histone H1.0	H1F0	175520000	50630000	336880000		662700000	199400000	284910000	179500000	80183000	86169000	206600000
P06312	Immunoglobulin kappa variable 4-1	IGKV4-1	15351000	48635000	154050000		39808000	95681000	132870000	152210000	89438000	64616000	93018000
G3XAM2	Complement factor I	CFI	7398100	14655000	388220000		9571600	103790000	187510000	115090000	493640000	70705000	64143000
P05023	Sodium/potassium-transporting ATPase subunit alpha-1	ATP1A1	1533900	5532400	216230000		209570000	661280000	510760000	378150000	136640000	219470000	182610000
P04632	Calpain small subunit 1	CAPNS1	38350000	19116000	114000000		431780000	129920000	68525000	72037000	71061000	111220000	67748000
P04196	Histidine-rich glycoprotein	HRG	9714400	44432000	444560000		2768400	379000000	533620000	411860000	474360000	592790000	397720000
P04004	Vitronectin	VTN	6772700	100890000	2320100000		90233000	1433700000	1342100000	1207800000	2547600000	905050000	966950000
P04003	C4b-binding protein alpha chain	C4BPA	3224700	85848000	960040000		12597000	154670000	398090000	245550000	701230000	172580000	404750000
E7EQB2	Lactotransferrin (Fragment)	LTF		3605000	485620000	416190000	22389000	5483400	48163000	27909000	71810000	4827900	16170000
P02760	Protein AMBP	AMBP	11346000	63293000	431800000		40819000	808680000	857970000	542670000	557960000	383030000	408700000
Q5VY30	Retinol-binding protein	RBP4	6874300	14296000	94855000		16398000	82706000	207300000	115870000	99123000	59823000	89612000
P02750	Leucine-rich alpha-2-glycoprotein	LRG1		13243000	209960000	21129000	2287200	58731000	99220000	77581000	73212000	17931000	29107000
P02649	Apolipoprotein E	APOE		62927000	588820000	61135000	249220000	1137200000	1264800000	1052800000	1502100000	1083100000	753630000
P02549	Spectrin alpha chain, erythrocytic 1	SPTA1		78667000	752840000	24353000	17424000	469270000	1536900000	1001400000	4457700000	946750000	1612600000
P02452	Collagen alpha-1(I) chain	COL1A1		2544100	2797300000	50073000	1524300000	10135000000	6348300000	13009000000	3279200000	10949000000	7482800000
P01619	Immunoglobulin kappa variable 3-20	IGKV3-20	30161000	90995000	213830000		90216000	189920000	298450000	239600000	124850000	98746000	99100000
A0A2Q2TTZ9	Immunoglobulin kappa variable 1-33	IGKV1D-33	1623200	11004000	229700000		48831000	306420000	458940000	352160000	185020000	166560000	220050000
P01591	Immunoglobulin J chain	JCHAIN		61140000	241500000	24759000	50735000	83046000	185070000	248970000	163920000	125530000	159150000
P01019	Angiotensinogen	AGT	3058900	6100200	120910000		18825000	99925000	121500000	109210000	126940000	78434000	91423000
P00568	Adenylate kinase isoenzyme 1	AK1	10114000		92885000	6130700	64548000	220100000	141590000	127700000	168880000	119880000	82702000
P00491	Purine nucleoside phosphorylase	PNP		4186300	125750000	5360900	3024900	7170800	70798000	57707000	287850000	17886000	65123000
P00450	Ceruloplasmin	CP	97046000	303860000	2559400000		318260000	1429600000	2827200000	2182200000	2417000000	998530000	1303400000
O75915	PRA1 family protein 3	ARL6IP5	1481300	3205000	28425000		23467000	138610000	8858100	38751000	11838000	63268000	19917000
O75369	Filamin-B	FLNB	5802600	4925800	274490000		149640000	3970500000	1754900000	2723600000	542830000	1571300000	880950000
A0A286YF22	D-3-phosphoglycerate dehydrogenase	PHGDH	149420000	10920000	417020000		745850000	366230000	52483000	52238000	11719000	163970000	53927000
A0A2R8YGD1	Tripeptidyl-peptidase 1	TPP1	9688700		53550000	12114000	78427000	54982000	43749000	27339000	5853100	58643000	28050000
A0A0G2JMB2	Immunoglobulin heavy constant alpha 2 (Fragment)	IGHA2		55594000	234500000	339870000	218920000	212370000	321090000	297880000	97557000	206760000	282670000
A0A075B7B8	Immunoglobulin heavy variable 3/OR16-12 (non-functional) (Fragment)	IGHV3OR16-12		20405000	67396000	7887100	32349000	35221000	54197000	57295000	79585000	59281000	75824000
Q9Y5X3	Sorting nexin-5	SNX5		4057500	1685200		1150700	137700000	50080000	66796000	5497900	18489000	10022000
G3V4S9	Protein NDRG2 (Fragment)	NDRG2	2775200		9252300		88788000	162410000	15922000	41264000	5781000	20279000	9898200
Q9UGI8	Testin	TES		3228100		58303000	20957000	109530000	55227000	76637000	1343200	17516000	3222800
Q9NRX4	14 kDa phosphohistidine phosphatase	PHPT1		9627400	21312000	9854700		64569000	12163000	14198000	16072000	4505800	12427000
Q9NRV9	Heme-binding protein 1	HEBP1		5162600	31034000		42141000	78766000	62367000	31115000	38219000	46760000	29576000
H0YI09	Methyltransferase-like protein 7A (Fragment)	METTL7A	6993700		124950000		131620000	53252000	17109000	15302000	15415000	9926200	18120000
D6R9P3	Heterogeneous nuclear ribonucleoprotein A/B	HNRNPAB	3686100		32293000		16912000	66081000	29306000	12899000	19939000	1375300	2759300
Q99536	Synaptic vesicle membrane protein VAT-1 homolog	VAT1		26412000	173360000		188570000	465820000	407240000	281190000	88710000	123750000	180940000
B4DDF4	Calponin	CNN2			12611000	25151000	28867000	172590000	84278000	65323000	36215000	83719000	34609000
Q96CX2	BTB/POZ domain-containing protein KCTD12	KCTD12	4205200		152200000		100910000	275990000	106460000	60414000	26681000	51614000	29880000
Q93077	Histone H2A type 1-C	HIST1H2AC	36092000		45202000		45272000	59250000	60058000	16335000	23554000	19200000	44937000
Q8NC51	Plasminogen activator inhibitor 1 RNA-binding protein	SERBP1			4309700	1056600	31833000	94713000	37973000	23777000	2381000	31162000	20043000
Q6UWR7	Ectonucleotide pyrophosphatase/phosphodiesterase family member 6	ENPP6		3175000	284090000		24768000	1385200000	1141800000	1593600000	268310000	558120000	218990000
Q15233	Non-POU domain-containing octamer-binding protein	NONO	7597200		25638000		44469000	120250000	18264000	6574600	6780700	44719000	16586000
Q15181	Inorganic pyrophosphatase	PPA1	1392300		73311000		132780000	212260000	48486000	13592000	24640000	26556000	62992000
Q15084	Protein disulfide-isomerase A6	PDIA6	3894200		4115400		72700000	150920000	54526000	80432000	22029000	49127000	9089300
Q15019	Septin-2	SEPT2			19170000	4884500	28555000	185770000	175900000	56811000	42960000	55374000	43286000
Q14980	Nuclear mitotic apparatus protein 1	NUMA1	1563100		13241000		38727000	139110000	31064000	6330400	2993100	38515000	22403000
Q13200	26S proteasome non-ATPase regulatory subunit 2	PSMD2		591410	5092600		23549000	54807000	9250200	8175300	10765000	19007000	3502000
Q05707	Collagen alpha-1(XIV) chain	COL14A1		4606000		15420000	545210	635220000	381770000	446660000	302860000	306730000	147570000
Q04917	14-3-3 protein eta	YWHAH	21071000	4846900	35002000			99853000	54613000	85933000	40179000	61043000	40402000
P84077	ADP-ribosylation factor 1	ARF1		12221000	164130000		163170000	230150000	228020000	114490000	85493000	74085000	84019000
P80297	Metallothionein-1X	MT1X	3674500		14333000		28254000	168760000	25690000	32707000	15407000	39898000	14916000
P78417	Glutathione S-transferase omega-1	GSTO1			84787000	24447000	54034000	319860000	213340000	146660000	146630000	100890000	113290000
P78371	T-complex protein 1 subunit beta	CCT2		820430	26934000		16859000	165170000	41117000	52963000	48754000	65068000	41210000
P62942	Peptidyl-prolyl cis-trans isomerase FKBP1A	FKBP1A			35731000	20134000	51047000	127470000	89608000	62535000	52828000	98122000	40422000
P62913	60S ribosomal protein L11	RL11	3206000		56418000		43956000	87020000	24736000	9580100	11061000	11476000	13534000
P62873	Guanine nucleotide-binding protein G(I)/G(S)/G(T) subunit beta-1	GNB1		4834200	198470000		91694000	519570000	197110000	277420000	153110000	154200000	195340000
P61604	10 kDa heat shock protein, mitochondrial	HSPE1	1511100		54737000		140640000	227550000	139690000	114840000	18420000	94303000	87223000
P61088	Ubiquitin-conjugating enzyme E2 N	UBE2N			29426000	21833000	32244000	122050000	130150000	20027000	114230000	8427500	31734000
B1ALA9	Ribose-phosphate pyrophosphokinase 1	PRPS1			13151000	6499100	5791000	75320000	83654000	33190000	64357000	21812000	37951000
P58546	Myotrophin	MTPN	2552000			23535000	8000100	110770000	53185000	38583000	41549000	16884000	49018000
P49755	Transmembrane emp24 domain-containing protein 10	TMED10		8918300	43014000		5839700	79600000	7080100	21511000	14780000	24017000	23591000
P46940	Ras GTPase-activating-like protein IQGAP1	IQGAP1			16246000	6273100	164790000	316840000	57454000	24758000	15418000	40006000	41826000
P45974	Ubiquitin carboxyl-terminal hydrolase 5	UBP5		2869800	16512000		24295000	66711000	33288000	16204000	18046000	29026000	11726000
P43652	Afamin	AFM		26240000	315070000		24936000	265780000	281420000	336090000	194280000	219370000	163220000
E7EV99	Alpha-adducin	ADD1		6661200	148230000		53725000	250030000	171590000	94644000	94397000	76912000	25603000
P35580	Myosin-10	MYH10		17877000		18580000	48355000	2294300000	377700000	242270000	196080000	747390000	299220000
P31948	Stress-induced-phosphoprotein 1	STIP1			12790000	5147300	3033200	201810000	98015000	56885000	75652000	80544000	30785000
P31942	Heterogeneous nuclear ribonucleoprotein H3	HNRNPH3	7077200		7828500		40318000	128160000	52150000	24932000	12167000	55673000	64773000
P30153	Serine/threonine-protein phosphatase 2A 65 kDa regulatory subunit A alpha isoform	PPP2R1A			92037000	13879000	22232000	114480000	12715000	20359000	48110000	44802000	9695900
P27348	14-3-3 protein theta	YWHAQ			10313000	39103000	36600000	303840000	115230000	195210000	69616000	166050000	100030000
P27169	Serum paraoxonase/arylesterase 1	PON1		30508000	47839000		9104100	84119000	114130000	80779000	55239000	35786000	106320000
P27105	Erythrocyte band 7 integral membrane protein	STOM		6687500	61740000		1139000	141820000	176610000	139080000	290150000	107870000	183890000
P26599	Polypyrimidine tract-binding protein 1	PTBP1		958030	21080000		43472000	117100000	41283000	41241000	9906700	35540000	32068000
E9PC84	Tenascin	TNC	55894000	27327000			16433000	3025100000	513940000	314060000	91032000	920610000	348940000
Q5QNZ2	ATP synthase F(0) complex subunit B1, mitochondrial	ATP5PB	2368500		65348000		70209000	104180000	3410900	13498000	11614000	73115000	26357000
P23526	Adenosylhomocysteinase	AHCY			89992000	14333000	77493000	64540000	41937000	24526000	57577000	22406000	17180000
P23297	Protein S100-A1	S100A1	1214400		181040000		103870000	282780000	42118000	37332000	31350000	64981000	220760000
P23246	Splicing factor, proline- and glutamine-rich	SFPQ	5277000		84265000		116950000	393640000	78943000	80294000	44233000	181890000	114070000
P21810	Biglycan	BGN		11372000	222650000		149090000	7294600000	6597200000	7855700000	3523300000	5708600000	3661500000
P20700	Lamin-B1	LMNB1	5103100		25356000		34414000	74295000	55721000	58744000	26055000	38589000	58007000
P19827	Inter-alpha-trypsin inhibitor heavy chain H1	ITIH1		115450000	339800000	31983000		217830000	451020000	288550000	526800000	206900000	485660000
P18085	ADP-ribosylation factor 4	ARF4		6918300	14372000		27611000	72853000	24103000	15649000	5021100	24892000	9138400
P17066	Heat shock 70 kDa protein 6	HSPA6			170750000	17828000	183640000	490100000	358840000	452850000	229370000	367550000	275120000
P16157	Ankyrin-1	ANK1		44330000	447080000	36181000		151420000	511810000	301320000	1523600000	144410000	397590000
P14550	Alcohol dehydrogenase [NADP(+)]	AKR1A1	8503700		81744000		171480000	305450000	71616000	36795000	5756100	29127000	45546000
P09972	Fructose-bisphosphate aldolase C	ALDOC		4916800		24663000	14172000	240380000	19869000	116130000	63368000	32163000	66629000
F8W6I7	Heterogeneous nuclear ribonucleoprotein A1	HNRNPA1	18755000		77574000		217130000	370590000	184130000	71389000	58439000	144580000	99997000
P09525	Annexin A4	ANXA4		3602500	189750000		123600000	682230000	455760000	585000000	98918000	321070000	215020000
C9J9K3	40S ribosomal protein SA (Fragment)	RPSA	5426900		48629000		113090000	132040000	45578000	25528000	12229000	76135000	61223000
P07996	Thrombospondin-1	THBS1			20471000	43248000	5866600	2163200000	410490000	122160000	987280000	577820000	144200000
P07738	Bisphosphoglycerate mutase	BPGM		13248000	170290000	38180000		47543000	116090000	106900000	304210000	32654000	93396000
A0A1B0GW44	Cathepsin D	CTSD	21932000		295570000		407860000	650440000	169110000	209510000	98467000	381050000	266820000
A0A087WUQ6	Glutathione peroxidase	GPX1	1578000		34726000		16894000	66356000	26288000	28947000	32356000	6885000	32115000
P07108	Acyl-CoA-binding protein	DBI			79716000	11117000	48794000	242620000	69761000	64045000	68753000	70503000	34857000
P07099	Epoxide hydrolase 1	EPHX1		10216000	300220000		198620000	468340000	245200000	336890000	120830000	112910000	109200000
P05783	Keratin, type I cytoskeletal 18	KRT18	14334000		527550000		778830000	548330000	105140000	87306000	45505000	290250000	480310000
P05543	Thyroxine-binding globulin	SERPINA7		1497100	17301000		2405800	58116000	72457000	46158000	64984000	18238000	17688000
P04899	Guanine nucleotide-binding protein G(i) subunit alpha-2	GNAI2		405960000	48771000		68474000	337350000	241670000	224690000	128140000	193110000	124950000
P04844	Dolichyl-diphosphooligosaccharide--protein glycosyltransferase subunit 2	RPN2	1662400		38704000		73744000	119630000	27506000	8733200	2240900	12816000	25735000
P04843	Dolichyl-diphosphooligosaccharide--protein glycosyltransferase subunit 1	RPN1	7273800		71506000		76182000	137450000	26391000	18608000	14096000	4918300	6249000
P04271	Protein S100-B	S100B		13307000	93441000		47029000	475370000	62655000	153930000	88346000	158720000	119300000
P04217	Alpha-1B-glycoprotein	A1BG		67482000	944780000		144970000	341630000	830400000	620290000	471360000	322490000	486780000
P03952	Plasma kallikrein	KLKB1		13582000	9227500		2154900	10296000	52421000	24948000	27103000	16081000	19602000
A0A0A0MSV6	Complement C1q subcomponent subunit B (Fragment)	C1QB		10562000	25847000		9690300	61172000	77966000	43704000	66489000	42316000	65228000
K7ERI9	Apolipoprotein C-I (Fragment)	APOC1		12153000	59967000	21935000		116370000	447450000	204300000	467310000	282110000	118320000
A0A3B3ISV3	Collagen alpha-1(IV) chain (Fragment)	COL4A1	4365600		37947000		92395000	149850000	31371000	38213000	47291000	92618000	42086000
P01825	Immunoglobulin heavy variable 4-59	IGHV4-59		20753000	70872000		15951000	7790200	182930000	146440000	51019000	59382000	101740000
P01780	Immunoglobulin heavy variable 3-7	IGHV3-7		47217000	125620000		26573000	178560000	419140000	304240000	183570000	228190000	250230000
P01717	Immunoglobulin lambda variable 3-25	IGLV3-25		13899000	17767000		8946500	21981000	149310000	133660000	38514000	111270000	117290000
P00387	NADH-cytochrome b5 reductase 3	CYB5R3		4304900	58257000		65926000	365870000	125680000	133640000	33549000	42640000	74287000
O95865	N(G),N(G)-dimethylarginine dimethylaminohydrolase 2	DDAH2			30055000	6275100	86159000	436650000	188570000	261720000	48166000	134120000	68268000
O75368	SH3 domain-binding glutamic acid-rich-like protein	SH3BGRL			65735000	19292000	3197000	235870000	202710000	169440000	80158000	66287000	82460000
O75340	Programmed cell death protein 6	PDCD6	3722100	2275000			32203000	66396000	26160000	42266000	7249000	18771000	17602000
K7EKI8	Periplakin	PPL	1145700		7833500		244770000	307090000	8530300	3487500	4522900	108070000	78844000
H3BLU7	Aflatoxin B1 aldehyde reductase member 2 (Fragment)	AKR7A2			27457000	4031300	11239000	83666000	84983000	18856000	18241000	11885000	55650000
O43405	Cochlin	COCH	4284500		25853000		72017000	1204900000	300880000	340390000	18042000	785320000	640800000
O14818	Proteasome subunit alpha type-7	PSMA7	5519700		51114000		58823000	89822000	73806000	17237000	77826000	43179000	43803000
O00391	Sulfhydryl oxidase 1	QSOX1	9029000		35823000		23662000	185730000	23625000	48594000	20009000	37301000	28420000
H7BZJ3	Protein disulfide-isomerase A3 (Fragment)	PDIA3	13651000		42784000		42245000	217020000	99556000	99082000	41985000	23497000	73876000
Q9Y6C2	EMILIN-1	EMILIN1			33045000		5981500	392750000	386100000	202510000	267920000	281080000	201730000
Q9Y696	Chloride intracellular channel protein 4	CLIC4				123090000	5903800	107040000	48824000	77257000	38613000	38825000	31764000
Q9UQ80	Proliferation-associated protein 2G4	PA2G4			25679000		45041000	120570000	13040000	18695000	19687000	29544000	10851000
Q9UL46	Proteasome activator complex subunit 2	PSME2			17612000		13920000	124740000	49279000	31593000	14740000	27332000	16976000
Q9UEY8	Gamma-adducin	ADD3			13916000		7349800	191240000	84732000	71507000	19536000	49588000	13511000
Q9P2E9	Ribosome-binding protein 1	RRBP1			4968100		12841000	370610000	87243000	46118000	33699000	132940000	42522000
Q9P0L0	Vesicle-associated membrane protein-associated protein A	VAPA			5150800		25434000	38161000	48248000	18174000	10422000	9436500	19582000
D6RGI3	Septin 11, isoform CRA	SEPTIN11			12609000		37866000	226160000	207380000	159290000	69075000	86621000	69823000
Q9NQC3	Reticulon-4	RTN4			71442000		151890000	72852000	7962000	28754000	35889000	51099000	43691000
Q9HDC9	Adipocyte plasma membrane-associated protein	APMAP			35125000		18376000	95475000	41083000	38866000	13010000	44640000	30887000
Q9H2U2	Inorganic pyrophosphatase 2, mitochondrial	PPA2			25497000		32902000	48748000	9083900	10094000	5655600	13473000	17729000
F6SDV2	Tubulointerstitial nephritis antigen-like 1, isoform CRA	TINAGL1			7295000		19391000	149520000	18108000	35512000	10704000	51463000	41911000
Q9BVK6	Transmembrane emp24 domain-containing protein 9	TMED9			18939000		19765000	72072000	50959000	20771000	9699200	19124000	12951000
F5GY37	Prohibitin-2	PHB2			19974000		21046000	116900000	21248000	4673600	6792900	15932000	14710000
Q99584	Protein S100-A13	S100A13			1827100		65224000	82803000	111730000	90307000	35270000	93819000	93348000
Q96IU4	Protein ABHD14B	ABHD14B			42821000		32710000	162620000	132660000	71876000	24835000	278680000	66436000
Q96FJ2	Dynein light chain 2, cytoplasmic	DYNLL2			27618000		16830000	118670000	76719000	99009000	40308000	53423000	76508000
A0A087WTP3	Far upstream element-binding protein 2	KHSRP	5761400				54437000	27830000	12042000	9070300	4975700	14074000	2138900
Q92734	Protein TFG	TFG	2350400				30692000	67248000	35385000	28510000	44522000	22447000	32846000
Q8IUX7	Adipocyte enhancer-binding protein 1	AEBP1	3899900				3748200	161900000	99298000	90586000	55840000	95386000	65715000
Q8IUE6	Histone H2A type 2-B	HIST2H2AB			45226000		49265000	31392000	32298000	35968000	14246000	44927000	20465000
Q86UP2	Kinectin	KTN1			9722300		1607800	63874000	19293000	4443700	1680900	22724000	6005200
Q6EEV6	Small ubiquitin-related modifier 4	SUMO4			79962000		57026000	149400000	139020000	131920000	44619000	130090000	81525000
Q3ZCM7	Tubulin beta-8 chain	TUBB8			72079000		33419000	650110000	100350000	39431000	77129000	28915000	184400000
E5RJG7	2,4-dienoyl-CoA reductase, mitochondrial (Fragment)	DECR1			17864000		27472000	26554000	7399600	599730000	4807100	17419000	10260000
E7ES33	Septin-7	SEPT7			24543000		18280000	274860000	140360000	182390000	41244000	139470000	105950000
Q15907	Ras-related protein Rab-11B	RAB11B			29552000		27096000	158610000	183300000	55086000	40629000	88639000	64721000
Q15582	Transforming growth factor-beta-induced protein ig-h3	TGFBI			171610000		140360000	1181900000	1000000000	735870000	348000000	503950000	431490000
H3BRU6	Poly(rC)-binding protein 2 (Fragment)	PCBP2	3900100				70400000	50678000	8641900	7318800	5057200	7859300	4179100
Q15121	Astrocytic phosphoprotein PEA-15	PEA15			9033700		1864800	37266000	8696100	15224000	18054000	6676100	39775000
Q14112	Nidogen-2	NID2			9478600		9410500	165450000	51754000	47848000	7335500	38766000	27705000
Q13404	Ubiquitin-conjugating enzyme E2 variant 1	UBE2V1			271950000	20340000		79146000	105440000	58902000	54196000	53868000	29401000
Q13011	Delta(3,5)-Delta(2,4)-dienoyl-CoA isomerase, mitochondrial	ECH1			9397800		3100500	91830000	9629300	5716900	3596800	24662000	14834000
Q06323	Proteasome activator complex subunit 1	PSME1			92281000		109340000	256970000	145250000	75251000	76298000	122300000	131580000
Q03591	Complement factor H-related protein 1	CFHR1		17202000	41689000			126970000	173320000	123880000	243040000	120230000	96688000
Q02952	A-kinase anchor protein 12	AKAP12			3568800		15793000	177600000	44386000	36353000	46959000	49295000	52656000
Q00577	Transcriptional activator protein Pur-alpha	PURA			31081000		51700000	121340000	57138000	41768000	39675000	49971000	43316000
P98160	Basement membrane-specific heparan sulfate proteoglycan core protein	HSPG2			28705000		406220000	933380000	185130000	118040000	31381000	400790000	237960000
P68402	Platelet-activating factor acetylhydrolase IB subunit beta	PAFAH1B2		1479900			24451000	105110000	16725000	27421000	14768000	26053000	37958000
P68036	Ubiquitin-conjugating enzyme E2 L3	UBE2L3			10518000		6872000	77877000	29238000	30008000	16841000	27357000	23363000
P63208	S-phase kinase-associated protein 1	SKP1	6034300		33164000			123700000	89264000	76115000	53244000	76723000	73275000
A0A087X253	AP complex subunit beta	AP2B1			9027500		10191000	115230000	43373000	13673000	31068000	32760000	35213000
P62857	40S ribosomal protein S28	RPS28	1102200				14080000	223880000	42669000	47950000	21133000	40269000	39137000
P62318	Small nuclear ribonucleoprotein Sm D3	SNRPD3			12329000		25341000	68955000	35615000	7597200	2140500	29876000	27984000
A0A2R8Y811	40S ribosomal protein S14 (Fragment)	RPS14			17105000		38286000	70192000	44639000	36105000	11359000	40143000	27007000
P61970	Nuclear transport factor 2	NUTF2			83023000		18749000	132530000	17796000	33999000	13443000	10107000	12142000
P61586	Transforming protein RhoA	RHOA			36070000		89599000	192260000	119640000	100740000	19817000	118080000	47662000
P61026	Ras-related protein Rab-10	RAB10			5240100		7959900	26875000	40543000	40318000	12779000	19475000	22434000
P60866	40S ribosomal protein S20	RPS20			42897000		49728000	132620000	59702000	70469000	9686800	64908000	46296000
P55084	Trifunctional enzyme subunit beta, mitochondrial	HADHB			18362000		20884000	106640000	47190000	53629000	3986000	60895000	18771000
P55083	Microfibril-associated glycoprotein 4	MFAP4			43642000		5235800	84260000	26136000	102740000	9713500	75337000	79764000
P52566	Rho GDP-dissociation inhibitor 2	ARHGDIB			18884000	2769200		362400000	128160000	208090000	118710000	141870000	141970000
P51149	Ras-related protein Rab-7a	RAB7A			21150000		71984000	187640000	94432000	158250000	12018000	49869000	39577000
P51148	Ras-related protein Rab-5C	RAB5C		1816300			28359000	81171000	33274000	26849000	23035000	14913000	10103000
P50995	Annexin A11	ANXA11		3236400			16320000	142660000	60875000	49257000	6172900	36056000	31822000
A0A087WXM8	Basal cell adhesion molecule	BCAM			2348900		19566000	186590000	61252000	8149100	4919900	49551000	100600000
A0A1B0GUA1	Alpha-aminoadipic semialdehyde dehydrogenase	ALDH7A1			6711000		46007000	216030000	65669000	61640000	9656100	41298000	12959000
P48047	ATP synthase subunit O, mitochondrial	ATP5PO			18206000		103450000	166810000	46351000	34158000	7514500	38901000	13300000
P47756	F-actin-capping protein subunit beta	CAPZB			16170000		17168000	171000000	82705000	74502000	25613000	46919000	29154000
A0A2R8Y6L3	RPS10-NUDT3 readthrough (Fragment)	RPS10-NUDT3			16256000		11598000	29228000	3211300	12710000	3799400	54736000	11700000
P40227	T-complex protein 1 subunit zeta	CCT6A			4815200		16810000	52183000	3618100	16521000	25544000	16769000	8127100
P39060	Collagen alpha-1(XVIII) chain	COL18A1			17976000		45759000	238020000	26217000	13064000	86757000	14073000	30360000
P38646	Stress-70 protein, mitochondrial	HSPA9				1939200	59808000	263450000	84306000	89475000	19482000	75080000	55124000
P35555	Fibrillin-1	FBN1			564520000		63311000	1650600000	1454400000	1363900000	743270000	1008900000	897560000
P35221	Catenin alpha-1	CTNNA1			71302000		52236000	127690000	24128000	5075100	7030300	18493000	22262000
P33176	Kinesin-1 heavy chain	KIF5B				1355500	9046100	36707000	4102900	46822000	3989300	14534000	5012700
P31150	Rab GDP dissociation inhibitor alpha	GDI1				17238000	22566000	110250000	75368000	45060000	10090000	17643000	16331000
P30085	UMP-CMP kinase	CMPK1			6754100		11059000	29745000	12799000	12502000	5266000	12010000	10262000
P30048	Thioredoxin-dependent peroxide reductase, mitochondrial	PRDX3			152720000		109250000	289880000	99296000	94375000	31356000	90916000	138400000
E9PK01	Elongation factor 1-delta (Fragment)	EEF1D			36167000		42061000	141530000	96932000	43202000	58263000	82717000	17420000
E9PHN6	Glutathione S-transferase	GSTM2			40800000		77874000	164890000	77556000	71928000	5295200	40019000	23216000
P28066	Proteasome subunit alpha type-5	PSMA5			16338000	49187000		194590000	122050000	65579000	98391000	56593000	89916000
P25398	40S ribosomal protein S12	RPS12			43824000		12384000	136220000	89589000	56908000	16564000	8444300	41202000
P23634	Plasma membrane calcium-transporting ATPase 4	ATP2B4			3898300		13202000	105370000	24057000	11843000	17736000	30398000	10561000
P21796	Voltage-dependent anion-selective channel protein 1	VDAC1			31872000		87620000	205190000	114070000	35288000	9465800	72519000	48697000
P20774	Mimecan	OGN			261910000		127410000	11179000000	10535000000	11225000000	2776100000	6020700000	4493000000
P20073	Annexin A7	ANXA7			16145000		84201000	226200000	57763000	47836000	38143000	45938000	40465000
P20061	Transcobalamin-1	TCN1	4049800		128200000			114430000	9289500	15561000	12888000	5081300	28200000
P18859	ATP synthase-coupling factor 6, mitochondrial	ATP5PF			42847000		32452000	86382000	15499000	28030000	12650000	39660000	19285000
P16452	Erythrocyte membrane protein band 4.2	EPB42		7416900	67990000			13916000	130630000	26853000	318060000	35126000	34351000
P16401	Histone H1.5	H1-5				10056000	11925000	14047000	35887000	9390300	16397000	8615900	8476100
P14866	Heterogeneous nuclear ribonucleoprotein L	HNRNPL			12854000		78176000	402460000	83129000	37079000	10185000	48816000	47557000
P13797	Plastin-3	PLS3				31290000	29824000	360310000	113840000	92991000	23391000	39917000	73199000
P13693	Translationally-controlled tumor protein	TPT1			36902000		5695800	123640000	110740000	61360000	12469000	14619000	12707000
P13671	Complement component C6	C6		1733200	43749000			17313000	74225000	43469000	63068000	17592000	35272000
P13010	X-ray repair cross-complementing protein 5	XRCC5			5444000		68063000	140150000	12945000	52355000	4472300	63810000	29458000
P12110	Collagen alpha-2(VI) chain	COL6A2			1710800000		506940000	2639200000	3412900000	2449500000	1978800000	1502400000	1452900000
P11279	Lysosome-associated membrane glycoprotein 1	LAMP1			5937300		36114000	24247000	27557000	16820000	1152800	22780000	20615000
P11166	Solute carrier family 2, facilitated glucose transporter member 1	SLC2A1		16347000	133120000			103620000	180710000	56196000	396260000	42004000	172300000
P0DPI2	Glutamine amidotransferase-like class 1 domain-containing protein 3A, mitochondrial	GATD3A			15919000		26405000	100260000	33692000	23261000	9268800	24076000	17896000
P07602	Prosaposin	PSAP			203170000		136280000	571360000	189940000	153400000	11209000	301190000	124830000
P07357	Complement component C8 alpha chain	C8A		4196700	29695000			60682000	50218000	87074000	170330000	44678000	40895000
P05546	Heparin cofactor 2	SERPIND1		46133000	148390000			76905000	97394000	73322000	264830000	49658000	40661000
E9PHK0	Tetranectin	CLEC3B		8308300	39072000			536980000	277050000	208260000	85767000	147800000	59572000
P05026	Sodium/potassium-transporting ATPase subunit beta-1	ATP1B1			35622000		30867000	130130000	100040000	101770000	16928000	38307000	44288000
P04179	Superoxide dismutase [Mn], mitochondrial	SOD2			12591000		227030000	164950000	97913000	139030000	51939000	72208000	200420000
P02775	Platelet basic protein	PPBP		4629700	65651000			54735000	158770000	115410000	114100000	28252000	75137000
P02748	Complement component C9	C9			507650000	23662000		354200000	381060000	183190000	712670000	245020000	251310000
A0A024R0T9	Apolipoprotein C-II isoform 1	APOC4-APOC2		5013000	22760000			20746000	144910000	73398000	15686000	102500000	139850000
P02461	Collagen alpha-1(III) chain	COL3A1			330780000		15594000	391400000	303090000	2194100000	133920000	311850000	235790000
A0A0J9YY99	Uncharacterized protein (Fragment)	N/A			27009000		21955000	58695000	67277000	58483000	60239000	54528000	109520000
P01602	Immunoglobulin kappa variable 1-5	IGKV1-5			35656000		10361000	24899000	64077000	65907000	36408000	46846000	59303000
E9PRU1	EGF-containing fibulin-like extracellular matrix protein 2	EPEMP2			1798200		1424500	194050000	40553000	28764000	992400	20467000	16339000
O95445	Apolipoprotein M	APOM	3141600	11283000				12360000	29745000	17765000	41286000	31381000	21922000
E5RHW4	Erlin-2 (Fragment)	ERLIN2			21638000		58762000	124770000	35078000	20869000	14322000	18673000	30080000
A0A140T9R1	Flotillin-1 (Fragment)	FLOT1			5443500		6770500	9286100	11659000	6341500	18938000	9152600	9087500
A0A087WW09	Left-right determination factor 1 (Fragment)	LEFTY1	5140800				6538300	57131000	68554000	24109000	11735000	31369000	39319000
O75531	Barrier-to-autointegration factor	BANF1			67396000		20379000	345240000	83652000	70541000	52293000	79278000	181140000
O60664	Perilipin-3	PLIN3			8631300		41251000	42219000	31603000	17420000	75669000	19650000	12976000
O43852	Calumenin	CALU			1503700		6886200	249920000	77564000	126500000	30749000	101150000	89705000
O43399	Tumor protein D54	TPD52L2			2027400		17643000	148900000	35862000	41133000	10743000	21738000	21371000
O43396	Thioredoxin-like protein 1	TXNL1	7042500			14195000		94621000	53765000	48785000	36621000	44942000	24760000
O43390	Heterogeneous nuclear ribonucleoprotein R	HNRNPR			19558000		58071000	196000000	48036000	46011000	5479600	31669000	28873000
O15230	Laminin subunit alpha-5	LAMA5			1516100		46898000	273420000	11889000	23400000	14176000	60663000	83836000
F8VR50	Actin-related protein 2/3 complex subunit 3 (Fragment)	ARPC3			11211000		10252000	38226000	6208400	5645000	5479400	1385000	4576000
O00264	Membrane-associated progesterone receptor component 1	PGRMC1			24356000		18676000	93330000	83634000	50406000	25136000	69566000	45309000
A0A2R8Y804	Catenin beta-1	CTNNB1			23994000		66281000	193200000	39450000	40668000	13820000	62022000	28406000
A0A0D9SF54	Spectrin alpha chain, non-erythrocytic 1	SPTAN1			80984000		25019000	164780000	130750000	158790000	58155000	6668800	81874000
Q9Y3I0	tRNA-splicing ligase RtcB homolog	RTCB					12528000	85211000	41433000	52491000	5602800	45933000	28552000
Q9Y265	RuvB-like 1	RUVBL1					20589000	62352000	4766000	5959200	7263200	1764800	1131800
Q9UNZ2	NSFL1 cofactor p47	NSFL1C					16972000	78291000	50070000	66604000	56755000	26206000	77250000
Q9UHD8	Septin-9	SEPT9					30874000	70941000	5720200	24544000	5438800	31736000	18593000
Q9UHB6	LIM domain and actin-binding protein 1	LIMA1					10173000	50310000	4962600	13068000	1904700	7677000	4025400
Q9NVJ2	ADP-ribosylation factor-like protein 8B	ARL8B					15664000	45316000	14657000	1805900	5752900	13085000	11549000
Q9NUP9	Protein lin-7 homolog C	LIN7C					8536500	62796000	24503000	26458000	4876400	21192000	20644000
Q9NRN5	Olfactomedin-like protein 3	OLFML3			5933000			1432300000	1637900000	1898800000	699070000	702990000	468510000
Q9H4M9	EH domain-containing protein 1	EHD1					37055000	219770000	75003000	136080000	8065600	60861000	34119000
Q9H444	Charged multivesicular body protein 4b	CHMP4B	1707500					48872000	46273000	6940800	8342300	35659000	12934000
Q9BXN1	Asporin	ASPN					6722200	921770000	1012500000	745550000	251350000	450970000	346090000
Q9BR76	Coronin-1B	CORO1B				6768900		97558000	38720000	8022300	8984000	23048000	13258000
Q99969	Retinoic acid receptor responder protein 2	RARRES2			16753000			10243000	6771500	7761900	19862000	6856800	7127300
Q96QK1	Vacuolar protein sorting-associated protein 35	VPS35					12870000	29037000	10734000	5182800	6770200	10855000	4964300
Q8NBS9	Thioredoxin domain-containing protein 5	TXNDC5					18211000	123250000	55345000	47329000	7587300	47330000	30277000
Q7Z406	Myosin-14	MYH14					31161000	104420000	26663000	12097000	19519000	13972000	14991000
Q7KZF4	Staphylococcal nuclease domain-containing protein 1	SND1					25620000	114870000	18720000	49885000	16235000	11077000	15599000
J3KSW8	Myosin phosphatase Rho-interacting protein (Fragment)	MPRIP					58963000	26009000	15360000	10191000	25252000	10345000	19424000
Q6UWY5	Olfactomedin-like protein 1	OLFML1			25641000			2382900000	2781700000	2631700000	1159000000	1138000000	756600000
Q5TCU3	Tropomyosin beta chain	TPM2	13892000					261010000	126450000	153960000	92930000	61129000	73413000
Q16543	Hsp90 co-chaperone Cdc37	CDC37					20714000	83447000	36739000	10681000	14418000	34515000	8939200
Q15113	Procollagen C-endopeptidase enhancer 1	PCOLCE					1606900	263540000	186830000	222110000	78309000	38085000	41725000
A0A1W2PPX5	Lysosome membrane protein 2	SCARB2					13189000	100740000	9477300	17004000	13433000	44036000	12192000
Q13561	Dynactin subunit 2	DCTN2			6943300			105820000	37546000	77077000	35583000	24295000	26272000
Q13418	Integrin-linked protein kinase	ILK				39241000		77847000	18102000	9532700	3481000	10199000	8383000
Q13151	Heterogeneous nuclear ribonucleoprotein A0	HNRNPA0					20209000	53505000	14458000	14065000	6070800	17230000	16586000
Q09028	Histone-binding protein RBBP4	RBBP4					1810800	63040000	18937000	10324000	1947100	22745000	4498100
Q08431	Lactadherin	MFGE8			3486500			219400000	92682000	108710000	84117000	81442000	63040000
Q07960	Rho GTPase-activating protein 1	ARHGAP1					6099700	37595000	17097000	17964000	4632700	5655400	4804900
Q07092	Collagen alpha-1(XVI) chain	COL16A1			17960000			10769000	9109700	4667300	4316100	4005300	3605400
Q07065	Cytoskeleton-associated protein 4	CKAP4					5707700	117590000	50228000	42565000	46583000	44507000	35270000
Q07021	Complement component 1 Q subcomponent-binding protein, mitochondrial	C1QBP					5132900	121370000	19738000	9237700	7792500	11761000	10196000
Q07000	HLA class I histocompatibility antigen, Cw-15 alpha chain	HLA-C					27644000	127530000	47622000	44953000	45993000	122100000	46705000
C9JFR7	Cytochrome c (Fragment)	CYCS					5815200	73703000	24627000	21953000	1526300	9795800	8749400
P63092	Guanine nucleotide-binding protein G(s) subunit alpha isoforms short	GNAS2					9936000	56132000	11157000	22413000	7616500	20391000	13031000
P62879	Guanine nucleotide-binding protein G(I)/G(S)/G(T) subunit beta-2	GNB2					27230000	211300000	91299000	108500000	9684700	114230000	48065000
P62140	Serine/threonine-protein phosphatase PP1-beta catalytic subunit	PP1CB				25735000		97480000	54631000	39577000	6684800	40988000	19974000
P61158	Actin-related protein 3	ACTR3					18504000	118210000	45664000	46303000	21450000	79787000	17075000
P61106	Ras-related protein Rab-14	RAB14					50163000	58948000	31078000	2034800	13354000	6846200	16380000
E9PJK1	Tetraspanin	CD81					20432000	140390000	108460000	115720000	59161000	46283000	76645000
P56199	Integrin alpha-1	ITGA1			72710000			81162000	321940000	145350000	205280000	104500000	167610000
P55036	26S proteasome non-ATPase regulatory subunit 4	PSMD4					8931200	30851000	26987000	9433500	15700000	4804800	11898000
P54725	UV excision repair protein RAD23 homolog A	RAD23A			7127600			60190000	101160000	133690000	130370000	160270000	84915000
P53004	Biliverdin reductase A	BLVRA					11388000	22628000	29610000	4185700	25553000	3207100	7226400
P52907	F-actin-capping protein subunit alpha-1	CAPZA1					30639000	101450000	72161000	24437000	23157000	18325000	11000000
P51572	B-cell receptor-associated protein 31	BCAP31					19935000	195500000	54811000	120220000	10700000	102480000	59498000
A0A2C9F2P4	Palmitoyl-protein thioesterase 1	PPT1					18216000	23827000	4083000	8771200	6936900	7776400	12101000
P43487	Ran-specific GTPase-activating protein	RANBP1			14944000			45771000	22659000	31060000	68388000	33624000	24052000
P40939	Trifunctional enzyme subunit alpha, mitochondrial	HADHA					35387000	228100000	40284000	55995000	35650000	57422000	65245000
P35232	Prohibitin	PHB					23625000	127140000	55839000	47532000	16671000	37518000	42424000
P34932	Heat shock 70 kDa protein 4	HSPA4			15874000			55359000	21449000	11895000	5613700	50944000	13091000
P30084	Enoyl-CoA hydratase, mitochondrial	ECHS1					24897000	60197000	10077000	8037200	2865800	6056200	9140200
P30046	D-dopachrome decarboxylase	DDT			34806000			33225000	27238000	5592200	134240000	14944000	13094000
P29966	Myristoylated alanine-rich C-kinase substrate	MARCKS					12929000	211160000	185850000	200270000	60007000	185240000	106650000
P28070	Proteasome subunit beta type-4	PSMB4					7151300	53740000	29604000	36268000	33553000	38739000	17204000
Q5JNW7	Proteasome subunit beta type-8	PSMB8					14874000	26995000	11074000	6185300	4244000	894990	4260300
H0YMZ1	Proteasome subunit alpha type (Fragment)	PSMA4					11126000	77750000	18143000	10762000	22833000	32994000	18880000
A0A3B3ISX9	Tenascin-X	TNXB			19946000			218080000	322990000	226900000	104160000	81146000	100180000
P22061	Protein-L-isoaspartate(D-aspartate) O-methyltransferase	PCMT1			19527000			99605000	71088000	24080000	73312000	30499000	52858000
P14927	Cytochrome b-c1 complex subunit 7	UQCRB					2858000	33060000	19590000	6482500	5094200	14747000	14103000
P14868	Aspartate--tRNA ligase, cytoplasmic	DARS					17050000	29176000	9028900	16582000	8932400	20155000	7334400
A0A3B3IRX2	Phospholipase A(2)	PLA2G2A			7745200			13740000	26499000	7046800	3289300	7397000	9497400
P14209	CD99 antigen	CD99					1514600	212910000	98209000	119170000	60597000	106920000	73240000
Q4VB86	EPB41 protein	EPB41		13635000				12272000	138250000	26288000	408310000	65747000	99412000
P11047	Laminin subunit gamma-1	LAMC1					53595000	306920000	5359100	22154000	20614000	41818000	27819000
P0DP04	Immunoglobulin heavy variable 3-43D	IGHV3-43D			18196000			18251000	28560000	30651000	11695000	33962000	30192000
P09497	Clathrin light chain B	CLTB					9740400	99091000	62222000	43672000	10190000	40399000	19334000
A0A0S2Z4G6	Tropomyosin 1 (Alpha), isoform CRA	TPM1					11175000	193230000	87113000	229510000	46125000	26651000	39261000
P08571	Monocyte differentiation antigen CD14	CD14			14854000			29297000	14364000	9785000	12719000	14933000	7232000
P08185	Corticosteroid-binding globulin	SERPINA6			78129000			48031000	94834000	71112000	67973000	19505000	29281000
P07360	Complement component C8 gamma chain	C8G			23907000			27377000	95237000	74443000	149400000	2815500	27663000
P05556	Integrin beta-1	ITGB1					33783000	277980000	111630000	129770000	9221100	121890000	70736000
P05114	Non-histone chromosomal protein HMG-14	HMGN1					3453700	12224000	3284600	9078800	1789000	19692000	6058800
A2A2V1	Major prion protein (Fragment)	PRNP					6626600	62666000	58749000	45419000	17555000	10229000	27824000
P02776	Platelet factor 4	PF4			27210000			25870000	100400000	70971000	122800000	42251000	52154000
P02458	Collagen alpha-1(II) chain	COL2A1			111590000			368850000	72137000	123750000	23330000	197840000	175370000
P00739	Haptoglobin-related protein	HPR			21458000			34098000	177290000	131830000	17816000	11239000	55739000
A0A3B3ISR2	Complement C1r subcomponent	C1R			140850000			59006000	72831000	49970000	101180000	158770000	88657000
P00505	Aspartate aminotransferase, mitochondrial	GOT2					8775300	269490000	64638000	39397000	2444300	17713000	17502000
O95197	Reticulon-3	RTN3					19184000	48068000	8407200	9697100	7637800	11110000	6492500
O75781	Paralemmin-1	PALM			16425000			112550000	77780000	75533000	8638500	17542000	16293000
O60749	Sorting nexin-2	SNX2					14418000	26556000	16743000	29621000	7338600	11640000	6344500
O43491	Band 4.1-like protein 2	EPB41L2			66693000			250550000	183750000	81314000	69369000	74070000	56751000
O00592	Podocalyxin	PODXL			30464000			31342000	6178300	7743100	1814900	16489000	7593400
B1AHL2	Fibulin-1	FBLN1			37750000			86506000	124320000	84982000	68874000	37899000	11737000
Q9Y2V2	Calcium-regulated heat-stable protein 1	CARHSP1						15683000	13319000	8019000	18028000	5065800	3102800
Q9Y2B0	Protein canopy homolog 2	CNPY2						110980000	10853000	4138700	3015000	32202000	7523600
Q9Y240	C-type lectin domain family 11 member A	CLEC11A						149700000	15787000	18666000	6462600	22767000	14157000
Q9UIJ7	GTP:AMP phosphotransferase AK3, mitochondrial	AK3						72909000	11603000	12022000	11454000	12285000	9181600
Q9UBV8	Peflin	PEF1						46137000	10058000	16752000	2974200	16423000	9564200
Q9UBI6	Guanine nucleotide-binding protein G(I)/G(S)/G(O) subunit gamma-12	GNG12						133020000	90028000	35588000	14459000	52613000	12808000
Q9UBG0	C-type mannose receptor 2	MRC2						30919000	27871000	32298000	3999200	21684000	4586300
Q9NZD4	Alpha-hemoglobin-stabilizing protein	AHSP						9110700	55075000	9482200	97853000	3383500	12311000
D6RGG3	Collagen alpha-1(XII) chain	COL12A1						678080000	1359000000	1083600000	721960000	257470000	362610000
Q96PD5	N-acetylmuramoyl-L-alanine amidase	PGLYRP2						20574000	31605000	42409000	46425000	10354000	56143000
F5GZK2	Collagen alpha-1(XXI) chain	COL21A1						52227000	55201000	43245000	19228000	56417000	44393000
A0A087WVI1	PDZ and LIM domain protein 2	PDLIM2						50780000	13324000	23685000	5046900	9392600	3363100
Q96D15	Reticulocalbin-3	RCN3						65690000	124840000	32090000	21427000	16217000	20057000
Q92743	Serine protease HTRA1	HTRA1						121890000	69981000	102750000	17673000	55961000	58964000
A0A087X142	Septin-8	SEPT8						25713000	16673000	17056000	3106600	7163500	18491000
Q6FHJ7	Secreted frizzled-related protein 4	SFRP4						28803000	22871000	58071000	6511700	13907000	6617200
Q30134	HLA class II histocompatibility antigen, DRB1-8 beta chain	HLA-DRB1						41643000	7893100	640480	65871000	30332000	3877200
Q16643	Drebrin	DBN1						53387000	38326000	14024000	10145000	6739700	9595100
E5RHG8	Elongin-C (Fragment)	ELOC						7562300	16407000	15753000	7250400	5607100	2709100
A6PVN5	Serine/threonine-protein phosphatase 2A activator	PTPA						73199000	28657000	17372000	12194000	17646000	6535500
G3V511	Latent-transforming growth factor beta-binding protein 2	LTBP2						66103000	157990000	157650000	48489000	72049000	45219000
J3QLD9	Flotillin-2	FLOT2						14348000	13323000	8973800	28333000	7459400	7616300
Q14192	Four and a half LIM domains protein 2	FHL2						56662000	14634000	6308100	1044500	20672000	3433800
Q13740	CD166 antigen	ALCAM						180500000	111550000	200410000	6391500	24512000	78986000
Q13263	Transcription intermediary factor 1-beta	TRIM28						103280000	13306000	18880000	3327300	19744000	15601000
A0A2R8Y484	Leukocyte surface antigen CD47 (Fragment)	CD47						30765000	61580000	65981000	49271000	25930000	17211000
Q07954	Prolow-density lipoprotein receptor-related protein 1	LRP1						432230000	146230000	175710000	5251900	106470000	75927000
Q07507	Dermatopontin	DPT						505470000	152640000	189470000	28031000	49389000	66740000
Q03692	Collagen alpha-1(X) chain	COL10A1						63195000	31234000	36635000	12380000	6563700	25249000
P84157	Matrix-remodeling-associated protein 7	MXRA7						50392000	35575000	18736000	11724000	31941000	13332000
P63167	Dynein light chain 1, cytoplasmic	DYNLL1						60299000	39817000	29208000	9075300	2941900	8211900
P62306	Small nuclear ribonucleoprotein F	SNRPF						11897000	15013000	17225000	3339600	8337600	3134500
R4GMT0	Alpha-centractin	ACTR1A						27054000	13097000	18770000	9035900	7393300	15685000
P55058	Phospholipid transfer protein	PLTP						18086000	11560000	25312000	15632000	14839000	9267100
M0R0Y2	Alpha-soluble NSF attachment protein	NAPA						73055000	5173800	16020000	6322300	2926800	4205900
P54652	Heat shock-related 70 kDa protein 2	HSPA2						78468000	54559000	88509000	2928400	20352000	18341000
A6NJA2	Ubiquitin carboxyl-terminal hydrolase 14	USP14						21854000	31855000	25266000	33192000	25341000	12387000
P48643	T-complex protein 1 subunit epsilon	CCT5						89259000	3840500	13340000	45945000	33432000	11159000
P43034	Platelet-activating factor acetylhydrolase IB subunit alpha	PAFAH1B1						65015000	36598000	24476000	11700000	25911000	39324000
P41567	Eukaryotic translation initiation factor 1	EIF1						12676000	6656200	7190400	8972600	5627100	3388800
P36980	Complement factor H-related protein 2	CRHR2						8408000	31139000	18099000	27245000	8416700	7077600
P30049	ATP synthase subunit delta, mitochondrial	ATP5F1D						67727000	13958000	16363000	8897100	23173000	11178000
P28289	Tropomodulin-1	TMOD1						94271000	72253000	43539000	69756000	17259000	17179000
P24534	Elongation factor 1-beta	EEF1B2						130330000	37370000	18090000	10755000	7738400	24784000
P20908	Collagen alpha-1(V) chain	COL5A1						15764000	34297000	28163000	12829000	58614000	27679000
P14543	Nidogen-1	NID1						88400000	4341500	12383000	2833000	45030000	52625000
P12107	Collagen alpha-1(XI) chain	COL11A1						58391000	47643000	57143000	20543000	38691000	24527000
P09496	Clathrin light chain A	CLTA						84845000	48489000	31267000	23013000	39675000	14016000
A0A0A0MTB9	Retinol-binding protein 1	RBP1						185580000	41559000	18041000	5091100	31449000	28739000
P07451	Carbonic anhydrase 3	CA3						8899300	30668000	15209000	37215000	20379000	24585000
P06756	Integrin alpha-V	ITGAV						74657000	33371000	32021000	6658500	22916000	33375000
P04275	von Willebrand factor	VWF						22921000	26721000	7584800	25715000	19330000	54367000
P00488	Coagulation factor XIII A chain	F13A1						208350000	146180000	146320000	148950000	38085000	14952000
P00167	Cytochrome b5	CYB5A						59962000	63253000	22108000	26296000	17965000	23706000
O95831	Apoptosis-inducing factor 1, mitochondrial	AIFM1						25778000	2903400	8948000	1390000	8198300	8485200
O95292	Vesicle-associated membrane protein-associated protein B/C	VAPB						61357000	34854000	53577000	4972100	29292000	12246000
O15173	Membrane-associated progesterone receptor component 2	PGRMC2						27423000	15797000	11927000	11840000	3000700	9080600
F5H5V4	26S proteasome non-ATPase regulatory subunit 9 (Fragment)	PSMD9						28921000	9867800	9786000	11458000	8112300	2688600
C9JKG1	Biglycan (Fragment)	BGN						72098000	71422000	111230000	45808000	60546000	60044000
A0A0A0MS15	Immunoglobulin heavy variable 3-49	IGHV3-49						14145000	17773000	9679700	18632000	7438600	5954400
Q99880	Histone H2B type 1-L	H2BC13	84363000	49388000	628440000	11990000	762630000	206220000	127430000	248600000		109660000	74933000
Q01469	Fatty acid-binding protein 5	FABP5	56336000	39343000	213300000	71208000	170180000	291310000	103530000	44038000	59112000		68132000
P60953	Cell division control protein 42 homolog	CDC42	4545500	3222300	40112000	5657500	57254000	175520000	68252000	81459000	7144700	67124000
P50502	Hsc70-interacting protein	ST13	9106500	7939400	88367000	2829400	112300000	238580000	474830000		405300000	246080000	263800000
P35908	Keratin, type II cytoskeletal 2 epidermal	KRT2	4152400000	2184400000	3168500000	2669700000	3120900000	252040000	381480000	338590000		173320000	109630000
P13647	Keratin, type II cytoskeletal 5	KRT5	985840000	524340000	415200000	802260000	948190000	65420000	42460000	29291000		28392000	10058000
P05109	Protein S100-A8	S100A8	15355000	32106000	89686000	325240000	80876000		10104000	16526000	51698000	3238100	3506900
P02538	Keratin, type II cytoskeletal 6A	KRT6A	1380900000	861670000	405000000	1816000000	849330000	215740000	45910000		16855000	144280000	65802000
Q93052	Lipoma-preferred partner	LPP	12980000	46155000		157750000	9703900	72879000	25907000	8714500	5969000	14900000
H0Y2Y8	Zyxin (Fragment)	ZYX	11061000	23949000		88403000	38683000	29007000	11546000		8400000	12890000	3945000
Q00796	Sorbitol dehydrogenase	SORD	7312500	1549100	17214000		33490000	84167000	7145200		7359400	16451000	4896500
P98164	Low-density lipoprotein receptor-related protein 2	LRP2	40920000		530890000	6828300	16041000	37795000		43873000	4642400	31733000	19020000
P62701	40S ribosomal protein S4, X isoform	RPS4X	3937900	4619400	56994000		72218000	25057000	3475100	3519900	4955100		4039500
D6RG13	40S ribosomal protein S3a (Fragment)	RPS3A	3434600	902420	65676000		56358000	62793000		29786000	3264900	59663000	2380600
P38159	RNA-binding motif protein, X chromosome	RBMX	8012300	3484600	70858000		71692000	134250000	42543000	50030000		12323000	30724000
P34896	Serine hydroxymethyltransferase, cytosolic	SHMT1	14043000	6120800	118240000		130390000	56567000	6100100	1840200		3512500	2887500
P23141	Liver carboxylesterase 1	CES1	2217600	2124400	12591000		78637000	122380000	33302000	37847000		40492000	40994000
P17655	Calpain-2 catalytic subunit	CAPN2	40402000	14246000	90157000		274430000	89835000	11338000		10469000	8721900	5852900
P15104	Glutamine synthetase	GLUL	4698000	12337000	62705000		30759000	182920000	23431000	38197000	20975000	12232000
P12429	Annexin A3	ANXA3	8757500	5087900	27601000		242600000	222680000	69398000	44448000		67370000	95363000
O15511	Actin-related protein 2/3 complex subunit 5	ARPC5	1287000	9206600		32141000	22990000	59138000	36637000	26655000	12374000		21079000
Q9NZJ9	Diphosphoinositol polyphosphate phosphohydrolase 2	NUDT4	7169100		64594000		67734000	140890000	19193000		4214500	14974000	12390000
Q9HC38	Glyoxalase domain-containing protein 4	GLOD4	2260400		29024000		38522000	93656000	26725000	43413000	21007000		17763000
A0A087WYS1	UTP--glucose-1-phosphate uridylyltransferase	UGP2	7691500		7668600		41439000	91101000	18908000		8111500	20684000	6284200
Q15717	ELAV-like protein 1	ELAVL1	6168200		21882000		23156000	60895000	10759000	10226000		19422000	13512000
P62750	60S ribosomal protein L23a	RPL23A	3960200	748600			29416000	29801000	23123000	9391200	21611000		13709000
P61769	Beta-2-microglobulin	B2M			82714000	4494900	32058000	325900000	26136000		80412000	16720000	17031000
P59998	Actin-related protein 2/3 complex subunit 4	ARPC4	2431600			15920000	36929000	48409000	7833500	31422000		4256300	4927200
P49411	Elongation factor Tu, mitochondrial	TUFM		1162900	28570000		128280000	147380000	4448600	15548000		46379000	18480000
M0R0F0	40S ribosomal protein S5 (Fragment)	RPS5	665180		9072200		6097600	51954000	2509400	24332000		22729000	8022500
P39019	40S ribosomal protein S19	RPS19	1503400		15018000		26821000	92557000	13533000	7605300		38358000	7121200
P31939	Bifunctional purine biosynthesis protein PURH	ATIC			21763000	5257700	23589000	26673000	4427200	3834600	10919000		7946600
P31930	Cytochrome b-c1 complex subunit 1, mitochondrial	UQCRC1	2112700		5882700		48787000	166520000	29390000	41879000		22792000	15132000
P13798	Acylamino-acid-releasing enzyme	APEH		3472400		8936500	10116000	66730000	74114000	63924000	113450000		47908000
P12956	X-ray repair cross-complementing protein 6	XRCC6	1284000		11477000		114270000	225060000	55271000	37250000		70695000	26081000
P10301	Ras-related protein R-Ras	RRAS	686410		9680400	64794000		43390000	16701000	16330000		7419300	9266000
P07358	Complement component C8 beta chain	C8B		2405000	9059800	6341200			56430000	22585000	65253000	3970500	4716700
P00403	Cytochrome c oxidase subunit 2	MT-CO2		1906400	37795000		49240000	26010000	6642800	8693800		7096600	10950000
O94875	Sorbin and SH3 domain-containing protein 2	SORBS2	829240	2078400			4360700	83642000	24688000	9930100	9344300	11500000
O75828	Carbonyl reductase [NADPH] 3	CBR3			32000000	18607000	74580000	47207000	9223900		8400100	34757000	22853000
F8VVM2	Phosphate carrier protein, mitochondrial	SLC25A3	7009800		66935000		122410000	35867000	13278000	11388000	16389000	40937000
Q9Y5Z4	Heme-binding protein 2	HEBP2			10257000		17614000	49428000	19765000	20488000		18642000	17435000
Q9Y281	Cofilin-2	CFL2		1360700		2975000		41175000	25253000	14766000		10457000	5063400
Q9UBR2	Cathepsin Z	CTSZ				1551600	9422300	29284000	10832000	29385000	7722900	10672000
Q9UBP4	Dickkopf-related protein 3	DKK3	3566800		65253000			51019000	5581200	9370200		33184000	18992000
Q53TN4	Cytochrome b reductase 1	CYBRD1	7135600				26343000	40480000	30715000	61336000		27447000	30492000
Q12906	Interleukin enhancer-binding factor 3	ILF3			19042000		35354000	46355000	30066000	5385100		23093000	11754000
Q12765	Secernin-1	SCRN1				17203000	5987000		13006000	19117000	13555000	9344300	11010000
Q07157	Tight junction protein ZO-1	TJP1			25136000		22520000	55395000	13067000	19525000		25984000	12414000
A0A087WW43	Inter-alpha-trypsin inhibitor heavy chain H3	ITIH3		2242900	12294000				27060000	26215000	8743900	22637000	4624000
P63244	Receptor of activated protein C kinase 1	RACK1			52248000		112020000	116320000	29037000	16373000		29391000	20341000
E5RI99	60S ribosomal protein L30 (Fragment)	RPL30			21417000		62534000	52585000	11541000	19145000	5571000	3740500
P61019	Ras-related protein Rab-2A	RAB2A			3081300		2705400	70710000	14700000	5102300	3063800		7541000
S4R3Z2	Aldo-keto reductase family 1 member C3	AKR1C3				7330700	6705400	16322000	13906000	11160000	4344400	4811900
G5E972	Lamina-associated polypeptide 2, isoforms beta/gamma	TMPO			10403000		6691800	13157000	12512000	7752700	5863900	9763300
E7EPV7	Alpha-synuclein	SNCA			352620000		12687000		124000000	146700000	284800000	56535000	97673000
P30040	Endoplasmic reticulum resident protein 29	ERP29	4665200				28922000	117500000	6193300	11191000		14527000	2783800
P26885	Peptidyl-prolyl cis-trans isomerase FKBP2	FKBP2	4571600				23403000	71100000	4789100	23821000		1446100	10837000
A0A024RA52	Proteasome subunit alpha type	PSMA2			9248900		2940900	50245000	44060000	21313000	7984400		4746700
A6NNI4	Tetraspanin	CD9			42297000		57874000		21083000	10656000	51560000	31881000	24830000
P21589	5-nucleotidase	NT5E			19481000		8445000	139460000	75570000	146840000		56239000	116100000
P15531	Nucleoside diphosphate kinase A	NME1			20417000		26782000	39228000	39085000	28494000		30721000	26831000
P15121	Aldose reductase	AKR1B1			16294000		41661000	97371000	48625000	10906000	15413000	38280000
P10606	Cytochrome c oxidase subunit 5B, mitochondrial	COX5B			31497000		10990000	98101000	35962000	45356000		57398000	38749000
P09960	Leukotriene A-4 hydrolase	LTA4H			2627100		39720000	92980000	38976000	15288000		4744800	19697000
P06748	Nucleophosmin	NPM1			127770000		138360000	109200000	25582000		28644000	46754000	1084900
P00492	Hypoxanthine-guanine phosphoribosyltransferase	HPRT1			27924000		3937000	21643000	19747000	14770000	67474000		18160000
P00390	Glutathione reductase, mitochondrial	GSR			38183000		33555000	60791000	24213000	3779200	16530000	13844000
O76070	Gamma-synuclein	SNCG			31782000		359010000	39467000	31232000	3203200		39584000	79976000
O43866	CD5 antigen-like	CD5L		31747000	5192800				212540000	191940000	101960000	60577000	171620000
O14639	Actin-binding LIM protein 1	ABLIM1			3669200		29671000	61699000	64849000	17256000		31339000	12689000
A0A024R6I7	Alpha-1-antitrypsin	SERPINA1			57355000	29154000			242920000	41239000	212700000	234210000	352850000
Q9Y6H1	Coiled-coil-helix-coiled-coil-helix domain-containing protein 2	CHCHD2					8144600	12059000	6996600	5809900		17877000	6450500
A0A0A6YYA0	Protein TMED7-TICAM2	TMED7-TMED2					19577000	18726000	10117000	5937900	4676800	15518000
Q9Y230	RuvB-like 2	RUVBL2					7475600	35972000	7450700	6993700		19619000	6882200
H0YJB9	RNA transcription, translation and transport factor protein (Fragment)	RTRAF					3090700	17632000	5294300	6563200		10843000	5501000
Q9UL25	Ras-related protein Rab-21	RAB21					1946500	24624000	12501000	10644000		8391900	13038000
A0A286YF37	F-box only protein 2 (Fragment)	FBXO2			8530700			61579000	4186800	8882400		10170000	13193000
Q9UJX2	Cell division cycle protein 23 homolog	CDC23					43675000	55801000	37507000	36072000	36266000		25972000
Q9UHG3	Prenylcysteine oxidase 1	PCYOX1					47439000	98132000	24084000	19832000		13020000	9345300
Q9UBQ7	Glyoxylate reductase/hydroxypyruvate reductase	GRHPR					14759000	13722000	32109000	3292700	7609400	8148300
Q9NYL9	Tropomodulin-3	TMOD3					1334400	112650000	50137000	52948000		4855400	6839100
J3QQZ9	Pyridoxine-5-phosphate oxidase (Fragment)	PNPO			12709000			75663000	19397000	15487000		6130800	11049000
Q9BS26	Endoplasmic reticulum resident protein 44	ERP44					1526400	101070000	20571000	29032000		26394000	10411000
Q96IX5	Up-regulated during skeletal muscle growth protein 5	ATP5MD					12076000	9924100	11878000	8145900		8364200	6130900
Q16891	MICOS complex subunit MIC60	IMMT					18829000	94645000	11857000		9455100	18063000	35679000
A0A1W2PQV5	Hydroxyacyl-coenzyme A dehydrogenase, mitochondrial	HADH					2539100	23682000	7344600	6888000		5201000	10229000
Q15836	Vesicle-associated membrane protein 3	VAMP3					3914300	82055000	24147000	3619000		24011000	4378800
E9PGT1	Translin	TSN					7326400	102390000	31618000	15586000	11016000	29872000
Q15417	Calponin-3	CNN3				5869400		112220000	11590000	3597100		58030000	17008000
F2Z3J9	Prostaglandin reductase 1	PTGR1					1798200	27051000	13252000		10669000	13150000	10545000
Q14247	Src substrate cortactin	CTTN					8897800	62153000	6258900	16894000		27505000	7374800
Q13885	Tubulin beta-2A chain	TUBB2A		5704600				51693000	8765100	40313000	36310000	20013000
D6R938	Calcium/calmodulin-dependent protein kinase (CaM kinase) II delta, isoform CRA	CAMK2D					16149000	57624000	5430100	7732600		3110900	7877000
Q12907	Vesicular integral-membrane protein VIP36	LMAN2					13103000	11766000	19314000	6831400		9654800	5354600
Q02818	Nucleobindin-1	NUCB1					1898400	123300000	92177000	48862000		80968000	18329000
E9PKG6	Nucleobindin-2	NUCB2					4137100	27908000	4571400	7534800	4544700		3511600
P62829	60S ribosomal protein L23	RPL23					13128000	75305000	13035000	18889000	11407000	24971000
E7END7	Ras-related protein Rab-1A	RAB1A					953600	32114000	8841300		10684000	15154000	19398000
P62714	Serine/threonine-protein phosphatase 2A catalytic subunit beta isoform	PPP2CB			15759000			81777000	81354000	22112000		11699000	8098700
P54727	UV excision repair protein RAD23 homolog B	RAD23B					37341000	36560000	8951500	11451000	8099500		41674000
P52597	Heterogeneous nuclear ribonucleoprotein F	HNRNPF					3651600	27162000	6876400		7945700	1787600	7196900
P51608	Methyl-CpG-binding protein 2	MECP2					9148300	46610000	14922000	4200100		9068200	10157000
P50991	T-complex protein 1 subunit delta	CCT4				4067500		49273000		5433500	20466000	16273000	8133600
P50135	Histamine N-methyltransferase	HNMT					17071000	35068000	16584000	9476400		3843600	8145200
P48147	Prolyl endopeptidase	PREP					1901900	15286000	3109600000	4141200000	903770000	4070200
P47755	F-actin-capping protein subunit alpha-2	CAPZA2					6243000	139370000	19104000	26104000		17097000	43168000
P42126	Enoyl-CoA delta isomerase 1, mitochondrial	ECI1					4923700	25131000	9419500	12262000		976200	14372000
P36957	Dihydrolipoyllysine-residue succinyltransferase component of 2-oxoglutarate dehydrogenase complex, mitochondrial	DLST					6194100	27185000	11939000	16629000		11988000	10845000
P35998	26S proteasome regulatory subunit 7	PSMC2					4708000	22395000	4462100	3250200	5483900		3755200
P32456	Guanylate-binding protein 2	GBP2					3610700	15852000	4441700		2040500	7119000	4727500
P31040	Succinate dehydrogenase [ubiquinone] flavoprotein subunit, mitochondrial	SDHA					20287000	108690000	16687000	20103000		46737000	18145000
P28482	Mitogen-activated protein kinase 1	MAPK1					24899000	30938000	21244000	5770400		20863000	15079000
P20851	C4b-binding protein beta chain	C4BPB			11309000				11778000	30596000	23114000	19876000	19361000
P20618	Proteasome subunit beta type-1	PSMB1			26978000			69861000	40433000	14261000		35136000	8945000
R4GNH3	26S proteasome regulatory subunit 6A	PSMC3					5992900	65493000	10828000		8394400	26473000	3631600
P15927	Replication protein A 32 kDa subunit	RPA2			2470700			26120000	9146400	7931200		5514100	7522700
P15144	Aminopeptidase N	ANPEP			16067000			184580000	67140000	95416000	3250600	39507000
P13796	Plastin-2	LCP1			2735700			69860000	81748000	30701000	19086000		9312800
P10451	osteopontin	SPP1			16270000			59696000	36916000	104220000		65417000	39612000
P09486	SPARC	SPARC			16702000			54500000	22200000	49756000		9583300	19651000
M0QXK2	U1 small nuclear ribonucleoprotein A (Fragment)	SNRPA					38781000	14605000	10158000	14836000		20432000	5672300
P08572	Collagen alpha-2(IV) chain	COL4A2					57027000	107510000		3453100	25049000	57548000	11410000
Q30118	HLA class II histocompatibility antigen, DR alpha chain	HLA-DRA					13463000	42538000	22596000		65511000	25771000	22589000
Q5H9A7	Metalloproteinase inhibitor 1	TIMP1	2924900					39172000	7188600	10845000		1495200	4087000
P00367	Glutamate dehydrogenase 1, mitochondrial	GLUD1					24726000	132220000	45503000	47648000		54257000	26446000
O75947	ATP synthase subunit d, mitochondrial	ATP5PD					7664800	118670000	45192000	3772000		47966000	29510000
K7ENA8	Eukaryotic translation initiation factor 3 subunit G (Fragment)	EIF3G			5401800			8241600		11206000	5772300	12862000	4892500
O60888	Protein CutA	CUTA			29576000			24937000	27863000	11119000	13229000		28593000
O43813	Glutathione S-transferase LANCL1	LANCL1					8045400	52504000	54906000	12126000	12323000	12739000
J3KNF8	Cytochrome b5 type B (Outer mitochondrial membrane), isoform CRA	CYB5B					14746000	13672000	14921000	14583000		9475900	6752500
O15144	Actin-related protein 2/3 complex subunit 2	ARPC2					31382000	98029000	43506000	12012000	13076000		29479000
O00468	Agrin	AGRN					6850700	184160000	6194500	3492100		46268000	14463000
A0A0G2JRQ6	Uncharacterized protein (Fragment)	N/A					4439400	26588000	46309000	34548000		20995000	38255000
Q9Y5S9	RNA-binding protein 8A	RBM8A						55321000	6457700	8123800		11208000	6938600
Q9UMX0	Ubiquilin-1	UBQLN1						23660000	12761000	11555000		6557700	9368200
Q9UKY7	Protein CDV3 homolog	CDV3						21842000	15610000	9029300	5555200	18471000
Q9UHA4	Ragulator complex protein LAMTOR3	LAMTOR3						23584000	11030000	3380100		1232300	10611000
Q9UBX5	Fibulin-5	FBLN5						197450000	97643000	205300000		62972000	9615000
Q9H7C9	Mth938 domain-containing protein	AAMDC						24155000	53782000	17148000		18873000	4998300
A0A087X1W8	Cell adhesion molecule 1	CADM1						153110000	51055000	128890000		36437000	17141000
Q9BWD1	Acetyl-CoA acetyltransferase, cytosolic	ACAT2						2394500	1713300		2173200	1472000	1642600
Q99983	osteomodulin	OMD						172040000	111840000	126170000		55695000	42706000
C9JM82	Septin-5 (Fragment)	SEPT5						9599600	4653100	13631000	2428200	3003700
Q99436	Proteasome subunit beta type-7	PSMB7						19545000	14747000	14942000	17331000		11506000
Q96IZ0	PRKC apoptosis WT1 regulator protein	PAWR						33032000	5004100	2344500		19714000	9554900
Q96HF1	Secreted frizzled-related protein 2	SFRP2						9417800	48535000	9303100	90758000	8712800
Q969X5	Endoplasmic reticulum-Golgi intermediate compartment protein 1	ERGIC1						2771600	3907500	5696500	3094300		4909000
E5RGX5	Stathmin	STMN2						29173000	21217000	38853000	8926700		8954600
Q6ZMP0	Thrombospondin type-1 domain-containing protein 4	THSD4						3463400	13487000	15013000	721610	4972500
Q5TDH0	Protein DDI1 homolog 2	DDI2							19215000	14442000	86344000	9491900	46291000
Q15661	Tryptase alpha/beta-1	TPSAB1						266370000	46464000		83229000	137700000	21473000
F5GX39	Transmembrane emp24 domain-containing protein 2	TMED2						19184000	14229000	18558000		9987300	7481900
Q15293	Reticulocalbin-1	RCN1						119360000	23710000	41316000		18227000	19543000
Q15102	Platelet-activating factor acetylhydrolase IB subunit gamma	PAFAH1B3						23369000	38101000	11206000	28199000		5344300
Q15063	Periostin	POSTN						357570000	6888300	41437000		53527000	54791000
Q14764	Major vault protein	MVP						44056000	10116000	29517000	8599600		4833900
Q14314	Fibroleukin	FGL2						42917000	88229000	97636000	41440000	19704000
Q14118	Dystroglycan	DAG1						28144000	14084000	14824000		18830000	6817500
Q13409	Cytoplasmic dynein 1 intermediate chain 2	DYNC1I2						25527000	7061700	9701000		11140000	5290700
Q13185	Chromobox protein homolog 3	CBX3						41215000	9147200		13539000	22105000	2087500
Q08495	Dematin	DMTN						4470800	37462000		131530000	7416200	12909000
H0Y394	Vigilin (Fragment)	HDLBP						11595000	1278700	2048500		6289900	1253700
P78324	Tyrosine-protein phosphatase non-receptor type substrate 1	SIRPA						51111000	35947000	21105000		21544000	3791500
Q8WVC2	40S ribosomal protein S21	RPS21						85895000	38100000	24443000		20941000	16622000
P61020	Ras-related protein Rab-5B	RAB5B						19019000	7011200	11812000		7586200	6395600
Q5VTU8	ATP synthase subunit epsilon-like protein, mitochondrial	ATP5EP2						38800000	12395000	16188000		11863000	7331500
P50454	Serpin H1	SERPINH1						110260000	64612000	53789000		28448000	31760000
P50402	Emerin	EMD						30730000	3955100	6063000		13071000	5162400
P50238	Cysteine-rich protein 1	CRIP1						109860000	99366000		30347000	26652000	18650000
P48059	LIM and senescent cell antigen-like-containing domain protein 1	LIMS1						35409000	21850000	24156000	7819500	5777800
P46821	Microtubule-associated protein 1B	MAP1B						53669000	29948000	6583500	12762000		2885100
I3L3H2	Eukaryotic initiation factor 4A-III	EIF4A3						7864500	4550900	3450700		3893900	6774400
A0A087WUV8	Basigin	BSG						68500000	41531000	40084000	23841000		11736000
P30533	Alpha-2-macroglobulin receptor-associated protein	LRPAP1						37627000	15153000	2104700	3864600	15939000
P29762	Cellular retinoic acid-binding protein 1	CRABP1						26603000	5693200		6146000	6908100	11842000
E9PP49	Collagen alpha-2(VIII) chain	COL8A2						56626000		40726000	20277000	60324000	47853000
Q6PID9	Aggrecan	ACAN						27138000	15225000	27354000	23880000	20451000
P13591	Neural cell adhesion molecule 1	NCAM1						102840000	81532000	44176000		33542000	18779000
P08514	Integrin alpha-IIb	ITGA2B							9197800	11375000	46840000	5601900	5729200
Q13030	Glycophorin Erik I-IV	GYPA							65851000	2401100	238750000	58085000	156820000
O95810	Caveolae-associated protein 2	CAVIN2						16231000	6963000	6725600		18979000	8051200
A0A0G2JS82	AP-2 complex subunit alpha-2 (Fragment)	AP2A2						21068000	8882600	10510000	5254300	8230500
K7EIG7	Unconventional myosin-Id	MYO1D						44696000	1753800	5329200	18102000	17096000
O94769	Extracellular matrix protein 2	ECM2						47394000	8560200	13800000	3231800	3721400
B1AJY5	26S proteasome non-ATPase regulatory subunit 10	PSMD10						17729000	13355000	8437900	7652900		6691900
O60493	Sorting nexin-3	SNX3						34704000	14888000	16661000		9477000	11678000
O43827	Angiopoietin-related protein 7	ANGPTL7						14656000	5845500	8755800	8782400		6456800
A0A087WXS7	ATPase ASNA1	ASNA1						26960000	15722000	16219000		11863000	5751900
O15335	Chondroadherin	CHAD						85196000	16168000	79677000		70116000	72365000
E9PP76	Copper chaperone for superoxide dismutase (Fragment)	CCS						20395000	14807000		22821000	2487800	10785000
O14495	Phospholipid phosphatase 3	PLPP3						51533000	7307200	22020000		3239900	3064900
E9PEW8	Hemoglobin subunit delta (Fragment)	HBD						12282000	10876000		26546000	19427000	14031000
A0A0J9YXX1	Immunoglobulin heavy variable 5-10-1	IGHV5-10-1						20341000	4901900		11086000	24711000	16962000
Q99798	Aconitate hydratase, mitochondrial	ACO2	7498000	2423000	19780000	4087100	98489000	220230000	46646000			66974000	84080000
P14625	Endoplasmin	HSP90B1	17097000	37732000	310200000	102120000	456520000	166210000	25928000		156380000	27800000
Q9NR12	PDZ and LIM domain protein 7	PDLIM7	8781500	70020000		200830000	17826000	50029000	6816600	5171000			2188300
Q9BUT1	3-hydroxybutyrate dehydrogenase type 2	BDH2	5859300	2838300	20177000		54535000	56597000	14658000	12138000		25669000
P27797	Calreticulin	CALR	8627800	13662000	222320000		453970000	59987000	9851700		77651000		10878000
G3V576	Heterogeneous nuclear ribonucleoproteins C1/C2	HNRNPC	24318000	5581200	264000000		169480000	23362000	9565500			2358500	9168300
H3BQZ9	Adenine phosphoribosyltransferase	APRT	3683100		9690300	4644700	11070000	81788000		12826000		16650000	9625100
P05387	60S acidic ribosomal protein P2	RPLP2	21898000	12805000	119720000		125280000	68386000	23122000		32065000	17506000
P01034	Cystatin-C	CST3	27127000	2845400		12017000	15926000	81053000	34452000	35776000			22946000
P00325	Alcohol dehydrogenase 1B	ADH1B	21291000	58315000	8552100	579990000		3825400	2021900			5026300	2393500
O00151	PDZ and LIM domain protein 1	PDLIM1	12899000	37325000		164330000	27096000	56644000	14162000			17663000	2775800
A0A0B4J1X5	Immunoglobulin heavy variable 3-74	IGHV3-74	5130200	22032000	40537000		30978000	30810000	40591000	33588000			36719000
F5GYN4	Ubiquitin thioesterase OTUB1	OTUB1			35764000	11294000	22911000	38865000	8563200	7046200			10158000
Q8WUM4	Programmed cell death 6-interacting protein	PDCD6IP	3428900		24500000		89227000	44352000	3199700	4848900	5154800
Q8TDL5	BPI fold-containing family B member 1	BPIFB1	17266000		1058800000		206780000	72852000			17151000	13132000	7076900
Q08257	Quinone oxidoreductase	CRYZ			6950000	4260000	39632000	55730000	9274900			31088000	2674000
A0A096LPE2	SAA2-SAA4 readthrough	SAA2-SAA4		6394000	65820000		992720	37251000	93433000		29539000	49542000
P01701	Immunoglobulin lambda variable 1-51	IGLV1-51		6428900	10765000		13445000		31254000	16868000	17676000		7132500
P01700	Immunoglobulin lambda variable 1-47	IGLV1-47		26972000	50804000		26099000		40177000	30180000		24940000	21389000
O75131	Copine-3	CPNE3	580630		10924000		4566700	61416000	10044000	24726000		2818100
A0A087WUK2	Heterogeneous nuclear ribonucleoprotein D-like, isoform CRA	HNRNPDL	3347800	2730100			13360000	46656000	8946500	11143000		14692000
K7ERG3	Tropomyosin alpha-4 chain (Fragment)	TPM4		5469100	10530000	24290000		405860000	495640000		181480000	342960000
Q96C23	Aldose 1-epimerase	GALM			29983000		21155000	81440000	16527000	8662400		13745000
A0A1W2PNV4	Uncharacterized protein	N/A				8206500	50407000	41254000	23278000	6585000	5717400
W4VSR3	HCG2044074, isoform CRA	MIA-RAB4B			39045000		25050000	109000000	36471000	74942000			12672000
C9JYN0	Synaptophysin-like protein 1	SYPL1			24296000		29678000	41122000		31881000		7345200	18292000
E7EX90	Dynactin subunit 1	DCTN1			5169200		6970000	53218000		17081000	2688300	19769000
Q13838	Spliceosome RNA helicase DDX39B	DDX39B			17394000		26697000	99524000	48986000	5598700			28138000
P62195	26S proteasome regulatory subunit 8	PSMC5			8145200		6025200	29410000	16958000	13167000			11374000
F8W1A4	Adenylate kinase 2, mitochondrial	AK2			2459900		16509000	47800000	5055500			13376000	15113000
P42677	40S ribosomal protein S27	RPS27			31175000		21095000	14237000	7164300	13640000		8603300
A0A2R8YD12	Serpin B6	SERPINB6	1091400				24728000	48564000	15475000	15307000		5694200
P31153	S-adenosylmethionine synthase isoform type-2	MAT2A			13006000		10619000	39453000	11728000	14009000			6596500
P31146	Coronin-1A	CORO1A			5543000		8101100	15081000	8659300		18893000	19507000
P22695	Cytochrome b-c1 complex subunit 2, mitochondrial	UQCRC2			4122500		17085000	77085000	31358000			27594000	18333000
P21397	Amine oxidase [flavin-containing] A	MAOA			309440000		324450000	36266000	20891000		19246000		17439000
O19617	HLA class I antigen	HLA-C			9779900		6789600	18644000			11021000	21411000	7622000
P09543	2,3-cyclic-nucleotide 3-phosphodiesterase	CNP			10661000		5808600	23122000	2438600			25305000	1269000
F8VWS0	60S acidic ribosomal protein P0	RPLP0			47459000		46768000	40557000	14665000		5462400		5726400
P05141	ADP/ATP translocase 2	SLC25A5	2338000				42810000	71368000			8696900	16663000	2871000
J3KRI4	Cytoplasmic dynein 1 light intermediate chain 2 (Fragment)	DYNC1LI2			1335900		2399000	32029000	12626000	7383200		15857000
O15143	Actin-related protein 2/3 complex subunit 1B	ARPC1B			8971600		10761000	11295000	7771300	5750300		2533700
F2Z2Y4	Pyridoxal kinase	PDXK			7748900		15672000	73662000	15478000	11494000		12363000
Q9BRA2	Thioredoxin domain-containing protein 17	TXNDC17					5114300	19919000	21318000	7762800		6907600
Q96I99	Succinate--CoA ligase [GDP-forming] subunit beta, mitochondrial	SUCLG2					6250000	39968000		4384500		17674000	11503000
Q96G03	Phosphoglucomutase-2	PGM2					12365000	8109000	5152900			5061400	3698500
B8ZZB8	CB1 cannabinoid receptor-interacting protein 1	CNRIP1				5121100		5320800	18468000	10135000			5377800
Q8WX93	Palladin	PALLD					2628900	35461000	1932300		5559100	10387000
K7EM09	Transmembrane protein 205 (Fragment)	TMEM205					26284000	5767500	2893200	2434600			2930800
Q5SZK8	FRAS1-related extracellular matrix protein 2	FREM2					202920000	111160000		1818600		69347000	57952000
Q15691	Microtubule-associated protein RP/EB family member 1	MAPRE1			9731500			22163000		5689500		18446000	14691000
Q13596	Sorting nexin-1	SNX1					21821000	13983000	8199400			22076000	4245700
E7ESU7	C-terminal-binding protein 1 (Fragment)	CTBP1					5893000	21355000	10412000	10414000		5514700
Q13347	Eukaryotic translation initiation factor 3 subunit I	EIF3I			1502600			5385800	7412800		3116200		13023000
Q02252	Methylmalonate-semialdehyde dehydrogenase [acylating], mitochondrial	ALDH6A1					21965000	74507000	12080000	12916000			8697900
A0A0C4DFV9	Protein SET	SET					25628000	9839600	5923600		4912600	9123000
I3L471	Phosphatidylinositol transfer protein alpha isoform	PITPNA					5226300	12355000		6974900	9682400		2497500
H3BMU1	IST1 homolog (Fragment)	IST1					9919800	9776600	5822800	6350400		7436100
P49257	Protein ERGIC-53	LMAN1	5427200					104860000		11951000		10600000	14095000
H3BT57	Protein PML	PML					5526000	55935000			6053000	4356600	6121300
P24666	Low molecular weight phosphotyrosine protein phosphatase	ACP1			23791000			24525000	3939000		37858000		10230000
P21964	Catechol O-methyltransferase	COMT					15653000	18593000	6604000	12493000			6928200
P20674	Cytochrome c oxidase subunit 5A, mitochondrial	COX5A					2551400	21427000		3971200	6849500		5856200
P17987	T-complex protein 1 subunit alpha	TCP1					6306500	70665000	6837500			5998900	6013100
P16949	Stathmin	STMN1					10349000	45605000	5283100	8435100		9949600
P14406	Cytochrome c oxidase subunit 7A2, mitochondrial	COX7A2					9323400	54732000		10863000		9162300	30930000
P07998	Ribonuclease pancreatic	RNASE1			46877000			80083000	15078000	9321600		11227000
P02100	Hemoglobin subunit epsilon	HBE1				511380000			5522800	4978200	13052000		6181700
P00748	Coagulation factor XII	F12					10007000		47840000	22558000		6224400	10302000
E9PN17	ATP synthase subunit g, mitochondrial	ATP5MG			25473000			24797000	3990400	2561400			1316900
E5RIW3	Tubulin-specific chaperone A	TBCA				70169000		57505000	47956000		28094000	19358000
O60506	Heterogeneous nuclear ribonucleoprotein Q	SYNCRIP					2439200	54314000		9147500	2493500	4906700
O15400	Syntaxin-7	STX7					25453000	20455000	24851000	11600000	7526800
O14791	Apolipoprotein L1	APOL1		3267600					24935000	29797000	23637000		9712200
O14498	Immunoglobulin superfamily containing leucine-rich repeat protein	ISLR			60866000			52231000	13087000	44232000		11108000
Q9Y3C6	Peptidyl-prolyl cis-trans isomerase-like 1	PPIL1						17557000	19575000			22794000	11220000
A0A2R8YDQ9	Succinate--CoA ligase [ADP-forming] subunit beta, mitochondrial	SUCLA2						22095000	21947000			9711700	19363000
Q9NZM1	Myoferlin	MYOF						167050000	17714000		8330200	22599000
Q9NX63	MICOS complex subunit MIC19	CHCHD3						34221000	17710000	11523000		28159000
Q9NWV4	CXXC motif containing zinc binding protein	CZIB						17741000		14399000		2440500	7482500
Q9HD42	Charged multivesicular body protein 1a	CHMP1A						2417200	3302200	6142800		5878600
A0A0C4DH22	Band 4.1-like protein 1	EPB41L1						24755000		6267500		5572900	4119100
Q92783	Signal transducing adapter molecule 1	STAM						9346800	5066300	8958700		6783200
Q8WW12	PEST proteolytic signal-containing nuclear protein	PCNP						11048000	16986000		12632000	11213000
Q8IWY4	Signal peptide, CUB and EGF-like domain-containing protein 1	SCUBE1						52597000	42543000	70913000		7978100
Q5KU26	Collectin-12	COLE12						17894000	15059000	7778400		6901400
Q4KMQ2	Anoctamin-6	ANO6						1803700	1109100	9711600			3001500
B8ZZU8	Elongin-B	ELOB						18590000	8755900	7436300			5720000
Q14520	Hyaluronan-binding protein 2	HABP2						13912000	8752000		31076000	8780800
Q14011	Cold-inducible RNA-binding protein	CIRBP						22390000	11301000	13948000			17700000
Q13425	Beta-2-syntrophin	SNTB2						18950000		4253900		4959900	3541500
F2Z2F3	Uncharacterized protein	N/A						60138000	13964000	8894000		12196000
Q12797	Aspartyl/asparaginyl beta-hydroxylase	ASPH						43176000	7229900		4709900		6003500
Q10588	ADP-ribosyl cyclase/cyclic ADP-ribose hydrolase 2	BST1						16018000	17224000	65836000			11418000
Q02161	Blood group Rh(D) polypeptide	RHD							16905000	2412900	44949000		1765200
P80748	Immunoglobulin lambda variable 3-21	IGLV3-21						11037000		20181000		8417100	25939000
P62993	Growth factor receptor-bound protein 2	GRB2						29772000	16057000	8352000		10617000
P62834	Ras-related protein Rap-1A	RAP1A						15565000	11281000	7974800			8080500
P60842	Eukaryotic initiation factor 4A-I	EIF4A1						23180000	6947200	13119000			2183700
P55735	Protein SEC13 homolog	SEC13						56606000	6763600	9203900		9539900
P55268	Laminin subunit beta-2	LAMB2						68376000			7485000	16281000	5432100
P54709	Sodium/potassium-transporting ATPase subunit beta-3	ATP1B3						25189000	4308300	6368500	5075500
F5H2G8	Folate receptor gamma (Fragment)	FOLR3						18689000	10320000	14871000		9952100
P38117	Electron transfer flavoprotein subunit beta	ETFB						48813000	15070000			29437000	3132800
P35625	Metalloproteinase inhibitor 3	TIMP3						3666100		3245300	5721400		7233700
P31937	3-hydroxyisobutyrate dehydrogenase, mitochondrial	HIBADH						37061000		5972000		8547400	4514200
P29972	Aquaporin-1	AQP1						12173000		1385400	3574600		1859600
P29622	Kallistatin	SERPINA4						32007000	6850500	4390500			3610300
Q5JTA5	Hematopoietic progenitor cell antigen CD34	CD34						42209000	33384000	36016000		5206600
P24752	Acetyl-CoA acetyltransferase, mitochondrial	ACAT1						23570000	6398500			11811000	18502000
P21912	Succinate dehydrogenase [ubiquinone] iron-sulfur subunit, mitochondrial	SDHB						31289000		8259700		20825000	7740000
P20742	Pregnancy zone protein	PZP							3166100	18306000	5919800		1538000
P20645	Cation-dependent mannose-6-phosphate receptor	M6PR						51126000	9605500	6932300		11038000
P17174	Aspartate aminotransferase, cytoplasmic	GOT1						12381000	14987000	1714400	9312900
Q5TD05	Ribosyldihydronicotinamide dehydrogenase [quinone] (Fragment)	NQO2						26658000	28152000	44181000		7539400
H0YD13	CD44 antigen	CD44						14193000	23204000		7342100		5600600
P13760	HLA class II histocompatibility antigen, DRB1-4 beta chain	HLA-DRB1						42255000	8796700		15927000	4116500
P10915	Hyaluronan and proteoglycan link protein 1	HAPLN1						7096900	5897200	17047000	5301700
K7EPB2	cAMP-dependent protein kinase type I-alpha regulatory subunit (Fragment)	PRKAR1A						76473000	5447000	6910300			3145500
P08559	Pyruvate dehydrogenase E1 component subunit alpha, somatic form, mitochondrial	PDHA1						23290000	3976000			2636200	3831600
P08253	72 kDa type IV collagenase	MMP2						33059000	9637600	30023000		12530000
P07919	Cytochrome b-c1 complex subunit 6, mitochondrial	UQCRH6						100760000	14943000		14089000	42623000
H3BM21	Integrin beta (Fragment)	N/A							24389000	7192800	17508000		6835700
O95747	Serine/threonine-protein kinase OSR1	OXSR1						11880000	1164700		7099500		6674600
A6NNA4	Matrilin-4	MATN4						164400000	69727000	8463100		51108000
O75348	V-type proton ATPase subunit G 1	ATP6V1G1						27409000	7658000			13228000	1488800
E5RGS4	Prefoldin subunit 1	PFDN1						10093000	14175000	8697200		7138500
O60869	Endothelial differentiation-related factor 1	EDF1						10437000	12253000			10751000	4677600
O60504	Vinexin	SORBS3						16183000	12896000			9435800	7483300
C9JPQ9	Fibrinogen gamma chain (Fragment)	FGG							118320000	112580000		143780000	193590000
B5MCB4	Methyl-CpG-binding protein 2	MECP2						24497000	19121000			35499000	28776000
Q9UMS6	Synaptopodin-2	SYNPO2	26359000	39621000	10307000	108750000	10770000	54366000	4851800			6945400
A0A0A0MRA3	Titin	TTN	33397000	1454600000	5255800000	827620000	695740000	21716000	24423000		332710000
M0QZD8	Uncharacterized protein	LOC400499	12590000	22041000	11150000	163040000	39658000	4892800				3128400	3262300
Q5D862	Filaggrin-2	FLG2	20472000	7877400	8157100	28728000	72715000	13125000	4387000	1422300
K7ES02	Bleomycin hydrolase (Fragment)	BLMH	5754600	10881000	16269000	11399000	9029600	5017800	3726500	6051700
Q13822	Ectonucleotide pyrophosphatase/phosphodiesterase family member 2	ENPP2	178150000	12797000	335420000	4934400	5219200	572140000		106880000		55759000
P08779	Keratin, type I cytoskeletal 16	KRT16	367100000	365560000	311120000	357960000	329080000	22424000				5291000	11716000
P07900	Heat shock protein HSP 90-alpha	HS90AA1	60230000	37526000	641450000	104570000	722210000	27733000	8435300		45292000
Q99832	T-complex protein 1 subunit eta	CCT7		2233100	28722000	3511900	12282000	22385000		7403900	14272000
Q5SSJ5	Heterochromatin protein 1-binding protein 3	HP1BP3	13525000		134520000	6241900	202950000	22239000	7409900			12859000
Q16610	Extracellular matrix protein 1	ECM1	1511500	1630200	5126600		4038500	7015200			6478800	6329200
Q00839	Heterogeneous nuclear ribonucleoprotein U	HNRNPU	35187000	8068300	116730000		208590000	38363000			13446000		12389000
P28072	Proteasome subunit beta type-6	PSMB6	2128700		47533000	26973000	8018200	14842000	27368000	13074000
P27824	Calnexin	CANX	13924000	5771700	143940000		118260000	22599000			78901000		16355000
Q5T7C4	High mobility group protein B1	HMGB1	41192000	5981900	354720000		454870000	8881000	9379800			9758400
P02794	Ferritin heavy chain	FTH1	7283300	9641100	110790000		56397000				6473200	12174000	6343200
Q9ULV4	Coronin-1C	CORO1C			5023500	20564000	2120900	14035000	5974300		2012000
Q03135	Caveolin-1	CAV1			47070000	4499100	17850000	54982000	21157000		31057000
P61160	Actin-related protein 2	ACTR2			14228000	34222000	26841000	33005000	19456000	36281000
E9PLK3	Aminopeptidase	NPEPPS			19928000	5831700	48804000	64234000		17305000	3037700
P49368	T-complex protein 1 subunit gamma	CCT3			18625000	6910100	8300300	5509000000			14783000		30078000
P13667	Protein disulfide-isomerase A4	PDIA4	10180000		26400000		78667000	24805000			17236000		21576000
O15061	Synemin	SYNM		8115400		58956000	5763400	33776000		3071600		12021000
Q9UJC5	SH3 domain-binding glutamic acid-rich-like protein 2	SH3BGRL2			11239000		9526100	22990000		9117700			7287300
Q9C075	Keratin, type I cytoskeletal 23	KRT23			6963200		40673000	15071000				17526000	13818000
Q9BX66	Sorbin and SH3 domain-containing protein 1	SORBS1		6469900		24773000		9583100	3204000				6526900
Q99714	3-hydroxyacyl-CoA dehydrogenase type-2	HSD17B10			42288000		36411000	40234000			5612900	9207100
A0A1X7SBZ2	Probable ATP-dependent RNA helicase DDX17	DDX17	4673100				69697000	75950000	2848300			7345200
Q8NFU3	Thiosulfate:glutathione sulfurtransferase	TSTD1	1974300				24100000	37336000				18684000	14615000
J3KRZ4	L-xylulose reductase (Fragment)	DCXR			2155300		2476800	3763800	1576300			1171000
Q14974	Importin subunit beta-1	KPNB1			19646000		32057000	62884000			12790000	17046000
E9PKL9	GDP-L-fucose synthase (Fragment)	TSTA3			31824000		7855200	7650700	7023100		26710000
B4DY09	cDNA FLJ51660, highly similar to Interleukin enhancer-binding factor 2	ILF2			17137000		13558000	54614000	13482000				11483000
P80723	Brain acid soluble protein 1	BASP1			11970000		5918300	10786000	20370000		20901000
P49721	Proteasome subunit beta type-2	PSMB2	2977800				13588000		4183200		6071200	4509100
H0YLA2	Signal recognition particle 14 kDa protein	SRP14			5329900		17533000	10996000		27831000			6478800
P36542	ATP synthase subunit gamma, mitochondrial	ATP5F1C			23390000		43941000	27896000				6075300	4218200
P35637	RNA-binding protein FUS	FUS	2858700				60943000	72500000				22616000	13694000
A0A087WXM6	60S ribosomal protein L17 (Fragment)	RPL17			7419500		30803000	10813000	7043100		3885600
P18428	Lipopolysaccharide-binding protein	LBP		1747000	5836500				5900800	5385000	9451800
E7EQR4	Ezrin	EZR	1955500				1857300	53626000	8269700				32940000
P08574	Cytochrome c1, heme protein, mitochondrial	CYC1			19662000		21827000	44805000	8629900				5626700
G5E9F8	Vitamin K-dependent protein S	PROS1		14312000	41230000					10011000	13864000	11132000
A0A2R8Y623	40S ribosomal protein S7 (Fragment)	RPS7			24426000		23166000	56359000		1832000		20929000
A0A0C4DH25	Immunoglobulin kappa variable 3D-20	IGKV3D-20		21250000	27760000			54199000	48032000				32581000
A0A087X020	Ribosome maturation protein SBDS	SBDS				8637200		12425000	11837000	6368900
A0A087X0R6	Sorting nexin-12	SNX12					6504800	4997100	5484000	3988700
Q9UKG1	DCC-interacting protein 13-alpha	APPL1					7833800	16354000	6474500	4922100
F8VRD8	NADH dehydrogenase [ubiquinone] 1 alpha subcomplex subunit 12	NDUFA12					3586000	191600000				4349600	3001300
Q9BUF5	Tubulin beta-6 chain	TUBB6			16468000			23656000	5447200			6791700
F2Z2V0	Copine-1 (Fragment)	CPNE1					2987300	11277000	8361200	5191100
Q8NCW5	NAD(P)H-hydrate epimerase	NAXE					4044700	15799000	5571900	3060000
Q86UX7	Fermitin family homolog 3	FERMT3				37144000			9484900		14987000		2920600
Q5T0I0	Gelsolin (Fragment)	GSN					22786000	23770000		12418000			5053800
F8VSA6	NEDD8	NEDD8			23897000			59624000	9756300			10005000
Q07666	KH domain-containing, RNA-binding, signal transduction-associated protein 1	KHDRBS1					17695000	22677000	6430200				6948100
J3KT73	60S ribosomal protein L38	RPL38					15829000	1774600	3599900				2620100
J3KMY5	NPC intracellular cholesterol transporter 2	NPC2					18194000	46099000				2003100	10135000
P56134	ATP synthase subunit f, mitochondrial	ATP5MF			16256000			17869000				3198800	5830900
P53007	Tricarboxylate transport protein, mitochondrial	SLC25A1					31880000	1931400	1708800				6625000
P48507	Glutamate--cysteine ligase regulatory subunit	GCLM			5801400			3025300			15884000		2313400
P46976	Glycogenin-1	GYG1					5155100	15752000	14563000	4442100
P43686	26S proteasome regulatory subunit 6B	PSMC4				1585400		16589000	9748300	2383800
P32969	60S ribosomal protein L9	RPL9			19806000			17140000			3175700		4208400
B4DJ81	NADH-ubiquinone oxidoreductase 75 kDa subunit, mitochondrial	NDUFS1					9646200	46339000				10230000	3495500
P27695	DNA-(apurinic or apyrimidinic site) lyase	APEX1					26296000	42634000		4859600			4716300
P27694	Replication protein A 70 kDa DNA-binding subunit	RPA1					9700100	3759900		2944700			1581700
P19404	NADH dehydrogenase [ubiquinone] flavoprotein 2, mitochondrial	NDUFV2					2871900		2815200			8528800	5634800
P14854	Cytochrome c oxidase subunit 6B1	COX6B1					25755000	24023000		5909400			2996300
P13164	Interferon-induced transmembrane protein 1	IFITM1			39634000				5708500	18305000			17262000
A0A0C4DH29	Immunoglobulin heavy variable 1-3	IGHV1-3			24382000			40036000	45791000				48421000
P09758	Tumor-associated calcium signal transducer 2	TACSTD2					46355000	67850000				20469000	25063000
Q5URX0	Beta-hexosaminidase subunit beta	HEXB			11324000			24553000	3949700			4627500
C9JFK9	BAG family molecular chaperone regulator 3 (Fragment)	BAG3					2842900	4136700		3017500	2273400
O94760	N(G),N(G)-dimethylarginine dimethylaminohydrolase 1	DDAH1	3408000					88496000	10818000	11922000
O75882	Attractin	ATRN			23131000			2888800			13991000		13091000
B4DJV2	Citrate synthase	CS					17176000	34737000	12066000				3734300
Q9Y646	Carboxypeptidase Q	CPQ						23843000	22413000				2367200
Q9Y3F4	Serine-threonine kinase receptor-associated protein	STRAP						10393000	6675800	5033900
Q9Y2H5	Pleckstrin homology domain-containing family A member 6	PLEKHA6						11991000	4036100	5737600
Q9UMX5	Neudesin	NENF						78169000	5201200	4318500
Q9UMS4	Pre-mRNA-processing factor 19	PRPF19						33546000	5395300	2214400
H0YEB7	N-acetyl-D-glucosamine kinase (Fragment)	NAGK						48380000	6710600	15324000
Q9UH65	Switch-associated protein 70	SWAP70						3755300				8107800	1211400
Q9NZU5	LIM and cysteine-rich domains protein 1	LMCD1						43945000	17860000	8977600
Q9NY15	Stabilin-1	STAB1						31685000	11758000	8501200
Q9H4B7	Tubulin beta-1 chain	TUBB1							4795000	3787300	10290000
M0QZQ3	Spectrin beta chain	SPTBN4						26423000	15608000			17900000
Q9H1H9	Kinesin-like protein KIF13A	KIF13A						4796700			374660000		220290000
Q9H008	Phospholysine phosphohistidine inorganic pyrophosphate phosphatase	LHPP						16330000	9369700		964560
Q9BX68	Histidine triad nucleotide-binding protein 2, mitochondrial	HINT2						22065000	5057600			3438200
Q9BSJ8	Extended synaptotagmin-1	ESYT1						11985000	6126700	1146800
Q9BRF8	Serine/threonine-protein phosphatase CPPED1	CPPED1						9749000	6895100	8238600
Q99808	Equilibrative nucleoside transporter 1	SLC29A1						2540200	1562300		3110500
Q96CG8	Collagen triple helix repeat-containing protein 1	CTHRC1						40977000				14314000	5138700
M0QXF7	Myeloid-derived growth factor (Fragment)	MYDGF						46171000	11637000			18694000
Q92896	Golgi apparatus protein 1	GLG1						45099000	2081300	4812100
Q8NBJ7	Inactive C-alpha-formylglycine-generating enzyme 2	SUMF2						14129000	6801900			2975100
Q8NBF2	NHL repeat-containing protein 2	NHLRC2						1799100	1041800				1056000
Q8N5C1	Calcium homeostasis modulator protein 5	CALHM5						2043600	3418300	3470000
Q7Z6K5	Arpin	ARPIN						9042100		10599000		8248800
C9J6F5	Vitrin	VIT							8363500	6408500	7638700
Q6DD88	Atlastin-3	ATL3						34271000			10381000		11346000
Q5T6W2	Heterogeneous nuclear ribonucleoprotein K (Fragment)	HNRNPK						14451000	14837000			9440600
Q562R1	Beta-actin-like protein 2	ACTBL2							65659000	98437000	2964700000
H0Y7Y8	AT-rich interactive domain-containing protein 4B (Fragment)	ARID4B						68319000			562790000		190630000
E2QRB9	Thioredoxin reductase 1, cytoplasmic	TXNRD1						8442100	11049000			4959700
E9PC52	Histone-binding protein RBBP7	RBBP7						4397300	3541100			7564000
A0A087X0H8	TSC22 domain family protein 1	TSC22D1						39818000	15458000			17423000
Q15404	Ras suppressor protein 1	RSU1						29044000	20954000	4441900
Q15056	Eukaryotic translation initiation factor 4H	EIF4H						44120000	20445000	16331000
Q14696	LRP chaperone MESD	MESD						27913000	13604000	5001300
Q14257	Reticulocalbin-2	RCN2						20157000	9856400			1473800
A0A0C4DGX4	Cullin-1	CUL1						7691900	2621900	2412700
Q13451	Peptidyl-prolyl cis-trans isomerase FKBP5	FKBP5						12181000	3859100			9178400
Q10567	AP-1 complex subunit beta-1	AP1B1						5630400	2525200			3432500
B0QYK0	RNA-binding protein EWS	EWSR1						35736000				12742000	7923900
P62877	E3 ubiquitin-protein ligase RBX1	RBX1						29172000	11606000	10736000
P62316	Small nuclear ribonucleoprotein Sm D2	SNRPD2						87864000				32570000	6977500
P62310	U6 snRNA-associated Sm-like protein LSm3	LSM3						20965000	10060000			2707500
P61960	Ubiquitin-fold modifier 1	UFM1						12416000	17617000			9925500
P61457	Pterin-4-alpha-carbinolamine dehydratase	PCBD1						32255000	3769700				3025100
P61165	Transmembrane protein 258	TMEM258						7665500		5781000			772810
H0YEX9	Junctional adhesion molecule B (Fragment)	JAM2						10114000			2194300	6291100
P55809	Succinyl-CoA:3-ketoacid coenzyme A transferase 1, mitochondrial	OXCT1						28136000	2636500	5318300
P55795	Heterogeneous nuclear ribonucleoprotein H2	HNRNH2						18742000	16494000				14930000
H3BUU9	Cadherin-11	CDH11								15686000	4284200	5984900
P49458	Signal recognition particle 9 kDa protein	SRP9						38412000	6778600				21450000
P48357	Leptin receptor	LEPR						6873100	6537100		4337800
A0A3B3IRM5	Glutathione S-transferase (Fragment)	GSTM5						3984300	24406000	30931000
P40306	Proteasome subunit beta type-10	PSMB10						10707000		6947200	2423900
P36405	ADP-ribosylation factor-like protein 3	ARL3						13861000	19737000	10205000
P35754	Glutaredoxin-1	GLRX1						15287000			14702000	7292700
P35612	Beta-adducin	ADD2							4948400		13699000		2788900
P35606	Coatomer subunit beta	COPB2						17126000	2582300			2899400
A0A087WYV8	Fibrillin-2	FBN2						61261000		40964000		48381000
P29373	Cellular retinoic acid-binding protein 2	CRABP2						41107000		13050000		21713000
P26992	Ciliary neurotrophic factor receptor subunit alpha	CNTFR						3494200	7504400			8567600
P24593	Insulin-like growth factor-binding protein 5	IGFBP5						14631000	21683000	4561400
P23588	Eukaryotic translation initiation factor 4B	EIF4B						11660000	5690400		11927000
P22413	Ectonucleotide pyrophosphatase/phosphodiesterase family member 1	ENPP1						13115000		5400700			4516900
A0A087WTB8	Ubiquitin carboxyl-terminal hydrolase	UCHL3						20909000	6324500			10224000
P14324	Farnesyl pyrophosphate synthase	FDPS						44122000	25151000	17625000
B1AP13	Complement decay-accelerating factor	CD55						6258400		5346900		2388100
Q5JR08	Rho-related GTP-binding protein RhoC (Fragment)	RHOC						7384700	12914000	3588400
P07942	Laminin subunit beta-1	LAMB1						40531000				5581800	6791500
P07814	Bifunctional glutamate/proline--tRNA ligase	EPRS						18300000		3388200			2408200
A0A0G2JL69	Complement C2	C2							23811000	2311400			1798700
P05997	Collagen alpha-2(V) chain	COL5A2						29973000	33597000				46071000
P05107	Integrin beta-2	ITGB2						524840000	2861200		3105400
O95782	AP-2 complex subunit alpha-1	AP2A1						6009500	4293600	3022700
F2Z2Y6	U6 snRNA-associated Sm-like protein LSm8	LSM8						6237100		3295700			6094900
O75636	Ficolin-3	FCN3							14430000	5001500	6512700
O75396	Vesicle-trafficking protein SEC22b	SEC22B						29125000				6277400	3046600
O60547	GDP-mannose 4,6 dehydratase	GMDS						20844000	9284300	9941500
O43598	2-deoxynucleoside 5-phosphate N-hydrolase 1	DNPH1						11512000	21356000	7957600
O43504	Ragulator complex protein LAMTOR5	LAMTOR5						42622000		6237800			11441000
B1AK87	Capping protein (Actin filament) muscle Z-line, beta, isoform CRA	CAPZB							13343000		12511000		10862000
A6NHL2	Tubulin alpha chain-like 3	TUBAL3						8273600		4822000			3339400
B4DJG1	HLA class II histocompatibility antigen, DQ beta 1 chain	HLA-DQB1							8756200		10217000		12368000
A0A0B4J1Y9	Immunoglobulin heavy variable 3-72	IGHV3-72						11307000				13095000	7510900
Q9UNH7	Sorting nexin-6	SNX6						29088000			4581200	9298400
A0A087X054	Hypoxia up-regulated protein 1	HYOU1						55850000	7440400			10512000
Q02413	Desmoglein-1	DSG1	112210000	143590000	17391000	150160000	154420000	8060300				2655700
A0A087WWW7	Tensin-1	TNS1	11935000	24230000		54965000	8249800	29755000		3370400
Q5QPM9	Proteasome inhibitor PI31 subunit (Fragment)	PSMF1	3545700	7876800	45906000		1058700		15535000		27642000
P07954	Fumarate hydratase, mitochondrial	FH		727440	6445600	5511000	7258000	8023300			3937600
A0A1X7SC65	Heat shock protein beta-6 (Fragment)	HSPB6		10377000	7425800	103840000	2923800			2132300		3126900
Q9UHL4	Dipeptidyl peptidase 2	DPP2	2478300		13544000		6619900		3085100	11936000
Q96AE4	Far upstream element-binding protein 1	FUBP1	5229600		5118500		64857000	22944000	5230400
Q92522	Histone H1x	H1FX	20250000		49767000		77296000	9433300		13561000
I3L1P8	Mitochondrial 2-oxoglutarate/malate carrier protein (Fragment)	SLC25A11	3854400	1171600			32613000	14922000				6800400
P62269	40S ribosomal protein S18	RPS18			19685000	4165800	65903000	10290000	576230
P62241	40S ribosomal protein S8	RPS8	4127000		9992100		86798000	8870300	4607600
P49748	Very long-chain specific acyl-CoA dehydrogenase, mitochondrial	ACADVL		2208900	7142800		25571000	61111000	17419000
P26373	60S ribosomal protein L13	RPL13	5429000		36246000		55180000	30455000	5815600
P25788	Proteasome subunit alpha type-3	PSMA3			1708500000	19931000	23825000	19173000	3693100
P21399	Cytoplasmic aconitate hydratase	ACO1	7894300		15698000		90375000	138300000				6157200
Q86W61	VCAN protein	VCAN		47760000	40361000		5076600		25341000	233400000
P13073	Cytochrome c oxidase subunit 4 isoform 1, mitochondrial	COX4I1	9443200		32158000		83077000	33581000					8221900
P01833	Polymeric immunoglobulin receptor	PIGR			306520000	247900000	302600000	10517000	9020900
O00560	Syntenin-1	SDCBP		2613200	2425100		839420	13754000		11602000
Q9Y6F9	Protein Wnt-6	WNT6			227200000		58963000	64606000				28000000
A0A087WY55	Chromosome 6 open reading frame 55, isoform CRA	VTA1		898040	4130100						1577400	2200700
Q9BTV4	Transmembrane protein 43	TMEM43			9768200		9818400		58882000		5285000
Q71UI9	Histone H2A.V	H2AFV			1744200		36791000	102810000		67356000
Q13336	Urea transporter 1	SLC14A1			11702000		9235800	3071500		3199800
Q08211	ATP-dependent RNA helicase A	DHX9	2425400				38098000	145980000		3364500
Q04446	1,4-alpha-glucan-branching enzyme	GBE1				2085900	7020300	16282000				4980900
P62906	60S ribosomal protein L10a	RLP10A			26581000		38430000	16710000	13103000
P62736	Actin, aortic smooth muscle	ACTA2		3304000		10040000		36055000				18616000
M0R210	40S ribosomal protein S16	RPS16			18607000		27956000	17702000	6376900
P55327	Tumor protein D52	TPD52			18109000		29960000	62801000					9274200
P53999	Activated RNA polymerase II transcriptional coactivator p15	SUB1	4726900				26162000	81533000				14764000
P51858	Hepatoma-derived growth factor	HDGF			13714000		36449000	97704000			31849000
H3BRY5	Sulfotransferase (Fragment)	SULT1A1			14104000		46896000	24886000	6320800
H0YEN5	40S ribosomal protein S2 (Fragment)	RPS2			17574000		45488000	20113000			5972600
P12955	Xaa-Pro dipeptidase	PEPD			6575800		3815000	6331500				6726400
P09104	Gamma-enolase	ENO2				58161000	3798400	38203000	6743500
P08708	40S ribosomal protein S17	RPS17			11416000		10692000	34115000		12313000
P08311	Cathepsin G	CTSG				31825000	2861000	2860100			22099000
C9JZR2	Catenin delta-1	CTNND1			10350000		21533000	72768000				11866000
O14880	Microsomal glutathione S-transferase 3	MGST3			24641000		30716000	8209700					2776600
A0A0A0MRM8	Unconventional myosin-VI	MYO6	5104800				28354000	30120000				4940200
Q9Y3D6	Mitochondrial fission 1 protein	FIS1					3771000	13335000		2903900
B4DDD6	cDNA FLJ59450, highly similar to Drebrin-like protein	DBNL					5199400	18081000		6682600
Q9UH99	SUN domain-containing protein 2	SUN2					1577600		4782700		2216400
Q9NR45	Sialic acid synthase	NANS					4558200	35782000	25853000
Q9NR31	GTP-binding protein SAR1a	SAR1A					47281000	5135900		3757400
Q9GIY3	HLA class II histocompatibility antigen, DRB1-14 beta chain	HLA-DRB1			18903000				14789000		16115000
Q9BVC6	Transmembrane protein 109	TMEM109					23880000	2823100		2438400
E9PNW0	Nucleosome assembly protein 1-like 4 (Fragment)	NAP1L4			27518000				7718900		15004000
Q96DG6	Carboxymethylenebutenolidase homolog	CMBL					12565000		3666700			3631600
H0Y4Y4	EF-hand domain-containing protein D2 (Fragment)	EFHD2					1204800	9482100					1202000
H0YJ34	Fermitin family homolog 2 (Fragment)	FERMT2				160650000		8085400	5352000
F1T0B3	ATP-dependent RNA helicase DDX1	DDX1					7738200	13707000	6204500
C9JFA7	Glycerol-3-phosphate dehydrogenase 1-like protein (Fragment)	GPD1L			43693000			34791000				18640000
Q86V81	THO complex subunit 4	ALYREF					32422000	33348000					10858000
Q7L576	Cytoplasmic FMR1-interacting protein 1	CYFIP1					9700900	5161100	8374100
Q6XQN6	Nicotinate phosphoribosyltransferase	NAPRT			14568000						1266600		3553000
Q15819	Ubiquitin-conjugating enzyme E2 variant 2	UBE2V2				25216000			7122200	5989600
A0A3B3IUA7	E3 ubiquitin/ISG15 ligase TRIM25	TRIM25					1042500	24655000	6154800
A0A1B0GTP7	Acid ceramidase	ASAH1					6931700	9885000				5418200
H3BMA1	Mesothelin (Fragment)	MSLN			12286000			19844000					7830600
Q13162	Peroxiredoxin-4	PRDX4			8978900			17458000				4217000
H3BPC4	SUMO-conjugating enzyme UBC9 (Fragment)	UBE2I					15141000		8983700				2527400
P63218	Guanine nucleotide-binding protein G(I)/G(S)/G(O) subunit gamma-5	GNG5					7561800	21198000	13933000
P62851	40S ribosomal protein S25	RPS25					105330000	66106000			12815000
P62191	26S proteasome regulatory subunit 4	PSMC1					8266500	8173100			7297200
A0A3B3ISC6	Coatomer subunit alpha (Fragment)	COPA					16047000	12069000	846800
P50552	Vasodilator-stimulated phosphoprotein	VASP				12057000		4780300			5471500
P50479	PDZ and LIM domain protein 4	PDLIM4					17260000	12291000	7458800
P48735	Isocitrate dehydrogenase [NADP], mitochondrial	IDH2					18754000	51279000	5661000
A0A2R8Y430	Glutathione synthetase	GSS					9318400	38211000	14477000
P46939	Utrophin	UTRN					8176000	30348000					16977000
P43304	Glycerol-3-phosphate dehydrogenase, mitochondrial	GPD2					4968200	41971000					1028700
G5E9G0	60S ribosomal protein L3	RPL3					29403000	21734000			11689000
C9J712	Profilin	PFN2					18942000	12674000		2844000
P27658	Collagen alpha-1(VIII) chain	COL8A1					3483600		16645000			24905000
P22792	Carboxypeptidase N subunit 2	CPN2			10213000						3350900		8555000
P22307	Non-specific lipid-transfer protein	SCP2					5229900	6461900	4243700
C9JGI3	Thymidine phosphorylase (Fragment)	TYMP				7666800				75172000		62030000
P12236	ADP/ATP translocase 3	SLC25A6					14459000	14610000				3413100
E9PEX6	Dihydrolipoyl dehydrogenase	DLD					8878400	38452000		7112100
P09417	Dihydropteridine reductase	QDPR					9677400	38019000	21121000
A0A087WWY0	Apolipoprotein(a)	LPA		12528000					27655000	2961700
P02745	Complement C1q subcomponent subunit A	C1QA			89572000						3405300		9301900
P02008	Hemoglobin subunit zeta	HBZ			9810400						88383000		4826400
P01877	Immunoglobulin heavy constant alpha 2	IGHA2		9762900					14967000	24381000
H3BPJ9	NADH dehydrogenase [ubiquinone] 1 beta subcomplex subunit 10	NDUFB10					3266900					12307000	2129600
O95834	Echinoderm microtubule-associated protein-like 2	EML2					33562000	57375000				17486000
O75508	Claudin-11	CLDN11			21242000			49690000		29973000
O43242	26S proteasome non-ATPase regulatory subunit 3	PSMD3					6784800	7961800	3743500
Q5JS74	Peripheral plasma membrane protein CASK	CASK			4732600			19095000				6793600
O14907	Tax1-binding protein 3	TAX1BP3					7624500			2237400			1364800
O00499	Myc box-dependent-interacting protein 1	BIN1					1113400	14505000		6753500
A0A0B4J2B5	Immunoglobulin heavy variable 3/OR16-9 (non-functional) (Fragment)	IGHV3OR16-9			11921000						8710700		3995000
A0A0A0MSK5	Torsin-1A-interacting protein 1	TOR1AIP1					7756200	29785000				7818500
H7C4H2	Signal recognition particle receptor subunit beta (Fragment)	SRPRB						5825800	5277600
Q9Y4G6	Talin-2	TLN2						8838600				12806000
Q9Y4F4	TOG array regulator of axonemal microtubules protein 1	TOGARAM1							17600000		81232000
Q9Y333	U6 snRNA-associated Sm-like protein LSm2	LSM2						15130000				2528200
A0A2R8Y4K2	Crystallin, lambda 1, isoform CRA	CRYL1						14304000				5091200
E9PFN5	Glutathione S-transferase kappa	GSTK1						29886000					7170400
Q9Y277	Voltage-dependent anion-selective channel protein 3	VDAC3						37190000	9183900
Q9Y266	Nuclear migration protein nudC	NUDC						52296000				15965000
Q9UKX3	Myosin-13	MYH13									43063000		38113000
Q9UKK9	ADP-sugar pyrophosphatase	NUDT5						22745000	16545000
Q9UK55	Protein Z-dependent protease inhibitor	SERPINA10							6369400		7662600
Q9UHQ9	NADH-cytochrome b5 reductase 1	CYB5R1						7583200				6256900
Q9NZA1	Chloride intracellular channel protein 5	CLIC5						34846000				108120000
Q9NX14	NADH dehydrogenase [ubiquinone] 1 beta subcomplex subunit 11, mitochondrial	NDUFB11						12701000					4551400
J3QS51	Inositol-3-phosphate synthase 1 (Fragment)	ISYNA1						3676700	6216100
Q9H8Y8	Golgi reassembly-stacking protein 2	GORASP2						8606300	3602900
Q9H479	Fructosamine-3-kinase	FN3K						6293600	4879900
H3BTL1	Microtubule-associated protein 1 light chain 3 beta, isoform CRA	MAP1LC3B						9053800	5406200
Q99598	Translin-associated protein X	TSNAX						28486000				9472300
Q96SM3	Probable carboxypeptidase X1	CPXM1							42190000		5810600
Q96PY5	Formin-like protein 2	FMNL2						6500700	2902000
Q92765	Secreted frizzled-related protein 3	FRZB						6632500		3477400
Q92575	UBX domain-containing protein 4	UBXN4						9826400				10019000
Q8WZA0	Protein LZIC	LZIC						54083000	29026000
G3V119	Cell cycle and apoptosis regulator protein 2	CCAR2						10512000	2015000
Q7Z7G0	Target of Nesh-SH3	ABI3BP								52294000		5894700
Q6EMK4	Vasorin	VASN								8143800			5167400
Q5T5P2	Sickle tail protein homolog	KIAA1217						36093000				11464000
F5GY55	DNA damage-binding protein 1	DDB1						10607000	13286000
G3V5X8	Protein transport protein SEC23	SEC23A								1679700		2662800
B5MBZ8	Protein phosphatase 1 regulatory subunit 7	PPP1R7						15612000	10600000
Q9Y2H9	Microtubule-associated serine/threonine-protein kinase 1	MAST1						4390400				7514400
Q15008	26S proteasome non-ATPase regulatory subunit 6	PSMD6										8754100	1383800
F5H5G1	Limbic system-associated membrane protein	LSAMP							7017700	13357000
H0YIB4	Serine/arginine-rich-splicing factor 9 (Fragment)	SRSF9						9373300				9082200
Q00688	Peptidyl-prolyl cis-trans isomerase FKBP3	FKBP3						26139000					6140100
P67809	Nuclease-sensitive element-binding protein 1	YBX1						24505000				5029100
P62633	Cellular nucleic acid-binding protein	CNBP										9134600	5876200
P62333	26S proteasome regulatory subunit 10B	PSMC6						3603600			3953500
P60983	Glia maturation factor beta	GMFB						14339000				2475100
P60059	Protein transport protein Sec61 subunit gamma	SEC61G						14610000				3970100
P55145	Mesencephalic astrocyte-derived neurotrophic factor	MANF						4412500	17677000
P55008	Allograft inflammatory factor 1	AIF1						11310000	10007000
P54851	Epithelial membrane protein 2	EMP2								5550900	2117200
P49588	Alanine--tRNA ligase, cytoplasmic	AARS						3302500	2878400
D6RAY7	Glucosamine-6-phosphate isomerase (Fragment)	GNPDA1						11094000	21348000
A0A0B4J2A4	3-ketoacyl-CoA thiolase, mitochondrial	ACAA2						20546000		9932100
P41091	Eukaryotic translation initiation factor 2 subunit 3	EIF2S3						9971000					6359700
P36269	Glutathione hydrolase 5 proenzyme	GGT5						30871000			2118800
A0A2R8Y7M3	Radixin	RDX						17638000		3336600
P34913	Bifunctional epoxide hydrolase 2	EPHX2						28875000		5211200
P34096	Ribonuclease 4	RNASE4						6602800	14750000
P29992	Guanine nucleotide-binding protein subunit alpha-11	GNA11						40298000				13116000
P26006	Integrin alpha-3	ITGA3						20659000					2896400
C9J1G2	DnaJ homolog subfamily B member 2 (Fragment)	DNAJB2						1797700	6869400
F8W8T1	Interferon-induced GTP-binding protein Mx1	MX1								4427300	6969500
P15090	Fatty acid-binding protein, adipocyte	FABP4						29616000			7699400
P13674	Prolyl 4-hydroxylase subunit alpha-1	P4HA1						12445000				7291500
H3BVI7	Cadherin-1	CDH1						13942000					9261300
A0A087WTT1	Polyadenylate-binding protein	PABPC1						18107000					2452900
P11586	C-1-tetrahydrofolate synthase, cytoplasmic	MTHFD1						27716000	5155000
P10253	Lysosomal alpha-glucosidase	GAA						18257000	2325300
A0A0A0MQV6	Fibroblast growth factor	FGF2						4350100		4718500
P01880	Immunoglobulin heavy constant delta	IGHD							15333000				2718800
P00966	Argininosuccinate synthase	ASS1						7548000	4087100
P00746	Complement factor D	CFD							8851400		10810000
P00742	Coagulation factor X	F10								5647700	3754400
O75436	Vacuolar protein sorting-associated protein 26A	VPS26A						6398800	2184100
O60763	General vesicular transport factor p115	USO1						15738000	2189000
A0A1W2PRU0	Alpha-endosulfine	ENSA						16980000				13281000
E5RGN3	Copper transport protein ATOX1	ATOX1						6412200				2201300
D6RBQ9	Heterogeneous nuclear ribonucleoprotein D0 (Fragment)	HNRNPD						20467000				19235000
A0A2R8YEA7	Actin, cytoplasmic 1 (Fragment)	ACTB						8244900			2646400
Q8N8S7	Protein enabled homolog	ENAH						4418300					11809000
A0A0J9YX35	Immunoglobulin heavy variable 3-64D	IGHV3-64D								4814100			6999800
A0A0D9SG88	Complement factor H	CFH							8187500	5376000
A0A0C4DH38	Immunoglobulin heavy variable 5-51	IGHV5-51								3081600			5382000
E9PMP7	LIM domain only protein 7 (Fragment)	LMO7						32369000	15048000
A0A087WVM2	CD177 antigen	CD177							21410000	57795000
A0A087WUZ2	IgGFc-binding protein	FCGBP						9699100	4497700
A0A087WSY6	Immunoglobulin kappa variable 3D-15	IGKV3D-15							13983000	15213000
Q86YZ3	Hornerin	HRNR	75162000	42728000	31071000	81723000	74775000	65241000
H0Y3Q9	Protein FAM214A (Fragment)	FAM214A	421990000	657670000	4488900000	7537600000	6766700000		21499000
Q04695	Keratin, type I cytoskeletal 17	KRT17	70399000	56029000	2637400	34284000	38777000					9806800
P51911	Calponin-1	CNN1	205660000	389600000	225530000	1623900000	96894000	5014700
P20930	Filaggrin	FLG	812850	1124800	9466800	5729900	13457000				1492400
P08238	Heat shock protein HSP 90-beta	HSP90AB1	16033000	39641000	235360000	93789000	273020000	8251900
P05204	Non-histone chromosomal protein HMG-17	HMGN2	26386000	15800000	143740000	1773900	96384000			8075500
Q5TEC6	Histone H3	H3-2	103060000	31232000	291760000		462570000	149550000
P62899	60S ribosomal protein L31	RPL31	4166200	3524300	24322000		28231000	22059000
K7EP65	60S ribosomal protein L22 (Fragment)	RPL22	4797100		41984000	7639300	29597000	8407800
P20962	Parathymosin	PTMS	7726600	8057500	51582000	22061000					5103400
A8MUD9	60S ribosomal protein L7	RPL7	7204400	4148600	33364000		115320000	5860500
P17858	ATP-dependent 6-phosphofructokinase, liver type	PFKL	3483900		9451800	21398000	45347000	40966000
E9PQD6	Serum amyloid A protein	SAA1		22009000	53942000	15319000	7233900				20659000
P05386	60S acidic ribosomal protein P1	RPLP1		3154700	27711000	865670	38854000				4104900
G3V1N2	HCG1745306, isoform CRA	HBA2		57995000	224540000	64535000	25466000	163480000
Q969G5	Caveolae-associated protein 3	CAVIN3		3591000		10849000	13105000	4398800
Q8IVN3	Musculoskeletal embryonic nuclear protein 1	MUSTN1	1077800	1975100		22911000		4237800
Q15746	Myosin light chain kinase, smooth muscle	MYLK		22977000		87327000	7658100	10885000
A0A087WXQ5	TAR DNA-binding protein 43 (Fragment)	TARDBP		546280	5578900		5861500	17322000
M0R0P7	60S ribosomal protein L18a	RPL18A	2099900		13637000		31263000	24673000
P62424	60S ribosomal protein L7a	RPL7A	5389000		34444000		84176000				5388000
A0A087WUL2	Proteasome subunit beta type-3 (Fragment)	PSMB3			14820000	2633800	6642500	16387000
A0A0C4DGS1	Dolichyl-diphosphooligosaccharide--protein glycosyltransferase 48 kDa subunit	DDOST	1247600		145380000		236470000	19926000
P36222	Chitinase-3-like protein 1	CHI3L1	11205000		290290000		2753000						3825400
P31151	Protein S100-A7	S100A7	4972400			27333000	24119000	5632100
P13861	cAMP-dependent protein kinase type II-alpha regulatory subunit	PRKAR2A			11803000	5618400	11908000	19484000
O43790	Keratin, type II cuticular Hb6	KRT86		48154000		17286000	132010000				6735100
H0YNC7	Tropomyosin alpha-1 chain (Fragment)	TPM1	3429900	19066000		28179000					14839000
A6NKB8	Aminopeptidase B	RNPEP			3096800		14357000	6873400
B4DHE8	cDNA FLJ56904, highly similar to RNA-binding protein Musashi homolog 2	MSI2	856440				12118000	3221000
Q92629	Delta-sarcoglycan	SGCD			20069000		53437000	28512000
Q8IWA5	Choline transporter-like protein 2	SLC44A2			12484000		5755000	1198500
B1AKD8	Rootletin (Fragment)	CROCC	19810000				35586000						51835000
Q3LXA3	Triokinase/FMN cyclase	TKFC				3146500	5636800	14476000
Q14204	Cytoplasmic dynein 1 heavy chain 1	DYNC1H1			26573000		73890000	119000000
Q12882	Dihydropyrimidine dehydrogenase [NADP(+)]	DPYD			2322700		13746000	2008800
P62266	40S ribosomal protein S23	RPS23			12521000		22976000	2665400
P51178	1-phosphatidylinositol 4,5-bisphosphate phosphodiesterase delta-1	PLCD1			2486200		1146200	16495000
P48506	Glutamate--cysteine ligase catalytic subunit	GCLC			15531000	3477400					21375000
P38606	V-type proton ATPase catalytic subunit A	ATP6V1A			26596000		76126000	7446100
P30837	Aldehyde dehydrogenase X, mitochondrial	ALDH1B1		3727700		77169000		6698400
P29536	Leiomodin-1	LMOD1		1642400		22233000		3279300
A0A0A0MT83	Isovaleryl-CoA dehydrogenase, mitochondrial	IVD			9790800		13500000	14090000
P25685	DnaJ homolog subfamily B member 1	DNAJB1			3267600		3603400	8363200
P15328	Folate receptor alpha	FOLR1			34804000		18125000	17725000
P14314	Glucosidase 2 subunit beta	PRKCSH			16000000		29528000				68908000
P10620	Microsomal glutathione S-transferase 1	MGST1			18358000		120920000	13598000
P06737	Glycogen phosphorylase, liver form	PYGL			38698000		60570000	39538000
P06730	Eukaryotic translation initiation factor 4E	EIF4E			8220400		11155000	26563000
P00533	Epidermal growth factor receptor	EGFR			33131000		14456000	10018000
O75533	Splicing factor 3B subunit 1	SF3B1			2531800		10366000	7471000
O43490	Prominin-1	PROM1	1749100		1318600					8871500
O14745	Na(+)/H(+) exchange regulatory cofactor NHE-RF1	SLC9A3R1			4983100		11045000	38470000
O14672	Disintegrin and metalloproteinase domain-containing protein 10	ADAM10			7236900		5180800	2306400
H3BNX3	Uncharacterized protein (Fragment)	N/A					7865000	1983500
F5H8A3	Wnt inhibitory factor 1 (Fragment)	WIF1			9623600			2906400
Q9Y4F1	FERM, ARHGEF and pleckstrin domain-containing protein 1	FARP1					13997000	9369100
Q9Y3I1	F-box only protein 7	FBXO7			13182000						5004000
Q9UNS2	COP9 signalosome complex subunit 3	COPS3			5397300						4602200
E7EW69	Septin-10	SEPT10					2765100	2361600
Q9NZP8	Complement C1r subcomponent-like protein	C1RL			5603000						7280600
Q9NZL9	Methionine adenosyltransferase 2 subunit beta	MAT2B					11738000	5929800
Q9NZB2	Constitutive coactivator of PPAR-gamma-like protein 1	FAM120A					5710100	2696600
Q9NQG5	Regulation of nuclear pre-mRNA domain-containing protein 1B	RPRD1B					2197000	4232000
E9PQS1	Ester hydrolase C11orf54 (Fragment)	C11orf54					5861300	31126000
Q99471	Prefoldin subunit 5	PFDN5					1409200			1500600
H7C378	26S proteasome non-ATPase regulatory subunit 1 (Fragment)	PSMD1			3852700			8493800
Q96TA1	Niban-like protein 1	FAM129B					9393100	6976800
Q96KN2	Beta-Ala-His dipeptidase	CNDP1			24777000						4926400
H0Y7V4	Dynein heavy chain 8, axonemal	DNAH8		19905000							15473000
Q8IZV5	Retinol dehydrogenase 10	RDH10					10740000	13393000
Q8IZ83	Aldehyde dehydrogenase family 16 member A1	ALDH16A1				1266600			8990800
Q6NVY1	3-hydroxyisobutyryl-CoA hydrolase, mitochondrial	HIBCH					4067300	12807000
F5GX19	Ragulator complex protein LAMTOR1	LAMTOR1			4100300			4505800
Q16795	NADH dehydrogenase [ubiquinone] 1 alpha subcomplex subunit 9, mitochondrial	NDUFA9					2455000	4977100
Q15599	Na(+)/H(+) exchange regulatory cofactor NHE-RF2	SLC9A3R2					13855000	16481000
Q14978	Nucleolar and coiled-body phosphoprotein 1	NOLC1					2345800					73479000
F5H1S8	Malectin (Fragment)	MLEC					6591300	15214000
Q14126	Desmoglein-2	DSG2					4814300	12571000
H3BT58	Coactosin-like protein	COTL1					1605900	11453000
K7ES72	Calcyphosin (Fragment)	CAPS					10866000	14664000
Q13884	Beta-1-syntrophin	SNTB1					15033000	11996000
Q13576	Ras GTPase-activating-like protein IQGAP2	IQGAP2					30332000	57009000
Q13492	Phosphatidylinositol-binding clathrin assembly protein	PICALM					7285300	3831700
Q02509	Otoconin-90	OC90			15617000								5941400
P63151	Serine/threonine-protein phosphatase 2A 55 kDa regulatory subunit B alpha isoform	PPP2R2A					4284000	5348800
P62277	40S ribosomal protein S13	RPS13					40825000	14958000
P55263	Adenosine kinase	ADK					4464200			5192800
P53597	Succinate--CoA ligase [ADP/GDP-forming] subunit alpha, mitochondrial	SUCLG1					33920000	22259000
P53396	ATP-citrate synthase	ACLY			1477200						7760000
P53367	Arfaptin-1	ARFIP1		43920000							15356000
P51970	NADH dehydrogenase [ubiquinone] 1 alpha subcomplex subunit 8	NDUFA8					2461000	32114000
J3QRD1	Fatty aldehyde dehydrogenase	ALDH3A2					33532000	11328000
P46108	Adapter molecule crk	CRK				254650000		12414000
P46013	Proliferation marker protein Ki-67	MKI67		11442000				4320200
P42224	Signal transducer and activator of transcription 1-alpha/beta	STAT1					12976000	12264000
H0YN26	Acidic leucine-rich nuclear phosphoprotein 32 family member A	ANP32A					72318000	7899000
A0A1B0GWJ0	Adenylosuccinate lyase	ADSL			10305000						10893000
H0YJM8	Proteasome subunit beta type-5 (Fragment)	PSMB5					994740	3594100
U3KPS2	Myeloblastin	PRTN3				5212500					48245000
P23381	Tryptophan--tRNA ligase, cytoplasmic	WARS					14115000	4897300
P22102	Trifunctional purine biosynthetic protein adenosine-3	GART	8962100						6946300
P21281	V-type proton ATPase subunit B, brain isoform	ATP6V1B2					17378000	12030000
P19367	Hexokinase-1	HK1					7973000	119480000
P16435	NADPH--cytochrome P450 reductase	POR					19375000	11259000
P16144	Integrin beta-4	ITGB4					759220	5660000
P11233	Ras-related protein Ral-A	RALA			4581900			5692100
P11177	Pyruvate dehydrogenase E1 component subunit beta, mitochondrial	PDHB					2677600	15027000
P05455	Lupus La protein	SSB					5504700	11006000
P05164	Myeloperoxidase	MPO				32258000					22302000
P05089	Arginase-1	ARG1				12776000					1138400
F8VZG4	3(2),5-bisphosphate nucleotidase 1 (Fragment)	BPNT1				3811500		7523100
O94919	Endonuclease domain-containing 1 protein	ENDOD1			8247000			4937300
O76041	Nebulette	NEBL					15910000	3440600
O75355	Ectonucleoside triphosphate diphosphohydrolase 3	ENTPD3					4033200	1835700
A0A2R8Y7N6	TPR and ankyrin repeat-containing protein 1 (Fragment)	TRANK1			34685000					36786000
O14980	Exportin-1	XPO1					2721400	15124000
O00410	Importin-5	IPO5			1084700			3156700
A0A2R8YD90	Deoxynucleoside triphosphate triphosphohydrolase SAMHD1 (Fragment)	SAMHD1					4237800	10136000
A0A2R8Y6S4	Epsilon-sarcoglycan (Fragment)	SGCE					2970200	26095000
A0A1B0GV93	Very-long-chain 3-oxoacyl-CoA reductase	HSD17B12					5929600						2400200
Q9Y678	Coatomer subunit gamma-1	COPG1						4704500
Q9Y371	Endophilin-B1	SH3GLB1						3319800
A8K968	Band 4.1-like protein 3	EPB41L3							11407000
Q9UQE7	Structural maintenance of chromosomes protein 3	SMC3						2124500
Q9UEW8	STE20/SPS1-related proline-alanine-rich protein kinase	STK39						3181500
Q9UDW1	Cytochrome b-c1 complex subunit 9	UQCR10						18030000
H7C2Y5	Uncharacterized protein (Fragment)	N/A						13488000
M0QX65	SUMO-activating enzyme subunit 1 (Fragment)	SAE1						23837000
Q9P0K7	Ankycorbin	RAI14						18947000
Q9NZN3	EH domain-containing protein 3	EHD3						2276200
Q9NYU2	UDP-glucose:glycoprotein glucosyltransferase 1	UGGG1						14324000
Q9NY12	H/ACA ribonucleoprotein complex subunit 1	GAR1						17097000
Q9HB71	Calcyclin-binding protein	CACYBP						15963000
Q9H223	EH domain-containing protein 4	EHD4						3456000
Q9C040	Tripartite motif-containing protein 2	TRIM2						6558800
Q9BXR6	Complement factor H-related protein 5	CFHR5									12464000
H0Y3T6	45 kDa calcium-binding protein (Fragment)	SDF4										4608800
Q9BPX5	Actin-related protein 2/3 complex subunit 5-like protein	ARPC5L						12571000
Q99961	Endophilin-A2	SH3GL1						11927000
Q99523	Sortilin	SORT1						15124000
K7EL99	Tubulin-folding cofactor B (Fragment)	TBCB						18792000
E9PF16	Acyl-CoA synthetase family member 2, mitochondrial	ACSF2						12744000
Q96AY3	Peptidyl-prolyl cis-trans isomerase FKBP10	FKBP10						8628400
H0YNE9	Ras-related protein Rab-8B (Fragment)	RAB8B							1478300
Q92526	T-complex protein 1 subunit zeta-2	CCT6B						19390000
Q8WWM9	Cytoglobin	CYGB						16787000
Q8TE73	Dynein heavy chain 5, axonemal	DNAH5							10822000
Q8TCT9	Minor histocompatibility antigen H13	HM13						17105000
J3KSY6	5(3)-deoxyribonucleotidase, cytosolic type	NT5C						9710900
Q8N436	Inactive carboxypeptidase-like protein X2	CPXM2						4918000
Q8N1G4	Leucine-rich repeat-containing protein 47	LRRC47						10938000
Q8N0X7	Spartin	SPART						5700900
Q8IWE2	Protein NOXP20	FAM114A1						20841000
Q86XX4	Extracellular matrix protein FRAS1	FRAS1						12715000
F5GZZ9	Scavenger receptor cysteine-rich type 1 protein M130	CD163							9336600
G5E9D8	Inter-alpha (Globulin) inhibitor H5, isoform CRA	ITIH5						3669200
Q7Z7H5	Transmembrane emp24 domain-containing protein 4	TMED4						12220000
Q6UX71	Plexin domain-containing protein 2	PLXDC2							16494000
H0YB70	Putative hydroxypyruvate isomerase (Fragment)	HYI						10742000
Q5CZC0	Fibrous sheath-interacting protein 2	FSIP2									33392000
Q53EL6	Programmed cell death protein 4	PDCD4						38020000
Q15046	Lysine--tRNA ligase	KARS						28649000
Q14554	Protein disulfide-isomerase A5	PDIA5						10502000
Q14152	Eukaryotic translation initiation factor 3 subunit A	EIF3A						14720000
B1AMS2	Septin 6, isoform CRA	SEPTIN6										81232000
A0A0U1RQV4	Rho-associated protein kinase 1	ROCK1						5306400
B4DEK9	Semaphorin-3B	SEMA3B							6220300
Q13103	Secreted phosphoprotein 24	SPP2								10523000
Q12904	Aminoacyl tRNA synthase complex-interacting multifunctional protein 1	AIMP1								2447500
Q02985	Complement factor H-related protein 3	CFHR3									20463000
Q02790	Peptidyl-prolyl cis-trans isomerase FKBP4	FKBP4						15095000
Q00013	55 kDa erythrocyte membrane protein	MPP1									62459000
P78527	DNA-dependent protein kinase catalytic subunit	PRKDC						59350000
P69892	Hemoglobin subunit gamma-2	HBG2							63630000
J3QLE5	Small nuclear ribonucleoprotein-associated protein N (Fragment)	SNRPN						15373000
F6U1T9	Calcineurin subunit B type 1	PPP3R1								4644500
E9PP73	Coatomer subunit beta (Fragment)	COPB1						16391000
P49591	Serine--tRNA ligase, cytoplasmic	SARS						24735000
P49247	Ribose-5-phosphate isomerase	RPIA									31487000
P48444	Coatomer subunit delta	ARCN1						20899000
P46109	Crk-like protein	CRKL							2703800
M0QXN5	Nuclear pore glycoprotein p62	NUP62						8098000
P35244	Replication protein A 14 kDa subunit	RPA3						15392000
A0A0C4DGL3	Deoxyuridine 5-triphosphate nucleotidohydrolase, mitochondrial	DUT						11747000
P29218	Inositol monophosphatase 1	IMPA1						25244000
P27482	Calmodulin-like protein 3	CALML3										2342900
P26639	Threonine--tRNA ligase, cytoplasmic	TARS						4808400
P24592	Insulin-like growth factor-binding protein 6	IGFBP6							10965000
A0A1W2PRL9	Transcription elongation factor A protein 1	TCEA1						6426200
Q8MH48	HLA class I histocompatibility antigen, alpha chain G	HLA-G						11903000
C9JKY3	Epithelial cell adhesion molecule (Fragment)	EPCAM						22013000
A0A087WVJ0	Mucin-1 (Fragment)	MUC1						9164700
F5GXV3	Folate receptor beta (Fragment)	FOLR2							7396700
H0YL12	Electron transfer flavoprotein subunit alpha, mitochondrial (Fragment)	ETFA						15021000
P11217	Glycogen phosphorylase, muscle form	PYGM									2985500
P0CF74	Immunoglobulin lambda constant 6	IGLC6									6272100
P09619	Platelet-derived growth factor receptor beta	PDGFRB							4427600
P09471	Guanine nucleotide-binding protein G(o) subunit alpha	GNAO1						12479000
P09234	U1 small nuclear ribonucleoprotein C	SNRPC						13943000
P09105	Hemoglobin subunit theta-1	HBQ1									11437000
P08754	Guanine nucleotide-binding protein G(k) subunit alpha	GNAI3							8756700
P04350	Tubulin beta-4A chain	TUBB4A							14162000
P01718	Immunoglobulin lambda variable 3-27	IGLV3-27							3935800
O95183	Vesicle-associated membrane protein 5	VAMP5						16026000
H0Y9K1	Protein transport protein Sec31A (Fragment)	SEC31A						9636400
O94819	Kelch repeat and BTB domain-containing protein 11	KBTBD11								38974000
O76027	Annexin A9	ANXA9						5045200
O76013	Keratin, type I cuticular Ha6	KRT36									6483700
Q14DU5	ROCK2 protein	ROCK2										6255000
O60701	UDP-glucose 6-dehydrogenase	UGDH						5108900
O43920	NADH dehydrogenase [ubiquinone] iron-sulfur protein 5	NDUFS5						12404000
O43301	Heat shock 70 kDa protein 12A	HSPA12A							7026600
O15031	Plexin-B2	PLXNB2						12055000
O14579	Coatomer subunit epsilon	COPE						14005000
O00273	DNA fragmentation factor subunit alpha	DFFA							5740600
O00186	Syntaxin-binding protein 3	STXBP3											802240
E5RK69	Annexin	ANXA6						11125000
E5RIF9	Carbonic anhydrase 1 (Fragment)	CA1									5016900
C9JKI3	Caveolin (Fragment)	CAV1									7221200
H7BXI1	Extended synaptotagmin-2 (Fragment)	ESYT2						9290800
A0A3B3IU51	Tight junction protein ZO-2	TJP2						10269000
A0A0U1RR22	Protein kinase C and casein kinase substrate in neurons protein 2 (Fragment)	PACSIN2						19421000
Q9NZT1	Calmodulin-like protein 5	CALML5	19605000	19283000	35172000	46260000	107770000
Q8N1N4	Keratin, type II cytoskeletal 78	KRT78	31543000	8617400	4842900	15814000	20593000
Q6UWP8	Suprabasin	SBSN	15491000	7817400	13606000	30276000	58795000
Q5T750	Skin-specific protein 32	XP32	24530000	30588000	29993000	31965000	67427000
Q5T749	Keratinocyte proline-rich protein	KPRP	121220000	155740000	82673000	331160000	418470000
Q13835	Plakophilin-1	PKP1	12967000	4487500	6683000	11395000	14920000
Q08554	Desmocollin-1	DSC1	57935000	46258000	25449000	74976000	81884000
P17661	Desmin	DES	167990000	577610000	192670000	832730000	161210000
B8ZZQ6	Prothymosin alpha	PTMA	32295000	20192000	63974000	44812000	153290000
P04259	Keratin, type II cytoskeletal 6B	KRT6B	112150000	82987000	45316000	74284000	66135000
A0A0A0MT31	Proline-rich protein 4	PRR4	51739000	21490000	21176000	327020000	356340000
C9JXB8	60S ribosomal protein L24	RPL24	1727700	2109400	34460000		40860000
B5MCT8	40S ribosomal protein S9	RPS9	3649300	2292300	22102000		61037000
P35325	Small proline-rich protein 2B	SPRR2B	1540100	3287100		44720000	37065000
P02814	Submaxillary gland androgen-regulated protein 3B	SMR3B	4983600	3735800		287700000	120560000
O75367	Core histone macro-H2A.1	H2AFY	20977000	8041400	121800000		214970000
A0A2U3TZH4	PDZ and LIM domain protein 3	PDLIM3	14329000	18071000	14788000	104050000
Q96P63	Serpin B12	SERPINB12	8678500	3203500		13601000
A0A087WX59	Proteasomal ubiquitin receptor ADRM1	ADRM1		997330		3139000	3255100
Q08188	Protein-glutamine gamma-glutamyltransferase E	TGM3	9813600			26482000	9427000
F8VUA6	60S ribosomal protein L18 (Fragment)	RPL18		3450000	77312000		22246000
A0A0G2JPD0	Basic salivary proline-rich protein 3	PRB3	5844900			9108600	17300000
P62854	40S ribosomal protein S26	RPS26	5559200		7856300		30212000
P31944	Caspase-14	CASP14	6124900			4766800	19658000
P22528	Cornifin-B	SPRR1B		1771100		5757300	9090100
P19013	Keratin, type II cytoskeletal 4	KRT4	6759700			1051700000	78566000
P09228	Cystatin-SA	CST2	2101000			294820000	439490000
P02792	Ferritin light chain	FTL		10106000	48036000		53509000
P01040	Cystatin-A	CSTA	16664000			8215700	12405000
Q96HN2	Adenosylhomocysteinase 3	AHCYL2		6445700	126530000		55893000
S4R303	Sorbin and SH3 domain-containing protein 1 (Fragment)	SORBS1	8426800			10791000
Q9P0M6	Core histone macro-H2A.2	H2AFY2			6202500		20976000
K7ER15	Haloacid dehalogenase-like hydrolase domain-containing protein 2 (Fragment)	HDHD2			14003000		5138900
Q7Z794	Keratin, type II cytoskeletal 1b	KRT77	24367000				22288000
Q6KB66	Keratin, type II cytoskeletal 80	KRT80	6876000			2614100
Q2WEN9	Carcinoembryonic antigen-related cell adhesion molecule 16	CEACAM16			322870000		6315100
A0A0B4J1Z1	Serine/arginine-rich-splicing factor 7	PTGES3DST	3648900		17116000
Q15185	Prostaglandin E synthase 3	PTGES3			59799000		40072000
E9PHM6	Dystonin	DST	5405400		225600000
Q02878	60S ribosomal protein L6	RPL6			20807000		94108000
A0A087X2D0	Serine/arginine-rich-splicing factor 3	SRSF3			25107000		61607000
P78386	Keratin, type II cuticular Hb5	KRT85		2907100	117620000
M0QZC5	40S ribosomal protein S11	RPS11			35489000		40690000
P62081	40S ribosomal protein S7	RPS7			1560100		977370
F5H895	Dolichyl-diphosphooligosaccharide--protein glycosyltransferase subunit DAD1	DAD1			14239000		8356000
A0A2R8YEM3	Ribosomal protein L15 (Fragment)	RPL15			5800400		31717000
A0A0R4J2E8	Matrin-3	MATR3			24608000		8843200
F2Z388	60S ribosomal protein L35	RPL35			25116000		43147000
B7Z385	Adenylyl cyclase-associated protein	CAP2		2254000		49273000
P36578	60S ribosomal protein L4	RPL4			60893000		70926000
D6R9A6	High mobility group protein B2 (Fragment)	HMGB2			32013000		140310000
P22735	Protein-glutamine gamma-glutamyltransferase K	TGM1				4672000	6135200
E9PBS1	Multifunctional protein ADE2 (Fragment)	PAICS				12630000	9468300
P12273	Prolactin-inducible protein	PIP				80065000	106930000
E9PD92	Glucose-6-phosphate 1-dehydrogenase (Fragment)	G6PD				6755900	6841300
P04745	Alpha-amylase 1	AMY1A				258430000	157060000
P01037	Cystatin-SN	CST1				103720000	70893000
P01036	Cystatin-S	CST4				346420000	452210000
O76094	Signal recognition particle subunit SRP72	SRP72			14105000		79840000
O43294	Transforming growth factor beta-1-induced transcript 1 protein	TGFB1I1		699980		11446000
A0A0C4DGN4	Zymogen granule protein 16 homolog B	ZG16B				139320000	140190000
A0A0C4DGH5	Cullin-associated NEDD8-dissociated protein 1 (Fragment)	CAND1			12029000		7837700
Q9UBG3	Cornulin	CRNN				91021000
B1AN48	Small proline-rich protein 3 (Fragment)	SPRR3				41617000
Q99959	Plakophilin-2	PKP2					19058000
Q96N66	Lysophospholipid acyltransferase 7	MBOAT7					5268400
K7EQ02	DAZ-associated protein 1 (Fragment)	DAZAP1					26336000
F5H7C4	Methionine-R-sulfoxide reductase B3 (Fragment)	MSRB3		832230
Q7RTW8	Otoancorin	OTOA			32072000
Q5THJ4	Vacuolar protein sorting-associated protein 13D	VPS13D					17380000
Q53S08	Ras-related protein Rab-6D	RAB6D					5601900
Q15323	Keratin, type I cuticular Ha1	KRT31					77610000
Q14525	Keratin, type I cuticular Ha3-II	KRT33B					22647000
Q07955	Serine/arginine-rich splicing factor 1	SRSF1					37662000
Q01813	ATP-dependent 6-phosphofructokinase, platelet type	PFKP				11917000
Q01546	Keratin, type II cytoskeletal 2 oral	KRT76				15645000
Q00325	Phosphate carrier protein, mitochondrial	SLC25A3					28501000
P62753	40S ribosomal protein S6	RPS6					197560000
P61353	60S ribosomal protein L27	RPL27					62239000
A0A075B730	Epiplakin	EPPK1					8624300
P55884	Eukaryotic translation initiation factor 3 subunit B	EIF3B					3450000
P55290	Cadherin-13	CDH13				11175000
H0YH88	Nucleosome assembly protein 1-like 1 (Fragment)	NAP1L1			14441000
A6NLM8	Translocon-associated protein subunit delta	SSR4	2367800
B1AKY9	Sodium/potassium-transporting ATPase subunit alpha	ATP1A2					1361400
H0Y5H9	Serpin B4 (Fragment)	SERPINB4	10059000
P34931	Heat shock 70 kDa protein 1-like	HSPA1L			38043000
G3V2Y4	Serine hydroxymethyltransferase, mitochondrial (Fragment)	SHMT2					1495300
P31689	DnaJ homolog subfamily A member 1	DNAJA1					15925000
P26232	Catenin alpha-2	CTNNA2					5081500
P22087	rRNA 2-O-methyltransferase fibrillarin	FBL					7276000
J3KTA4	Probable ATP-dependent RNA helicase DDX5	DDX5					2631500
P17096	High mobility group protein HMG-I/HMG-Y	HMGA1					46960000
P16930	Fumarylacetoacetase	FAH			7278800
P16402	Histone H1.3	H1-3					14315000
E7ENM0	Elastin	ELN			108000000
K7EMP8	Glial fibrillary acidic protein	GFAP					14142000
P12883	Myosin-7	MYH7			27397000
V9GYG0	ADP/ATP translocase 1	SLC25A4					7109800
P09874	Poly [ADP-ribose] polymerase 1	PARP1					1139200
A0A0A0MRG2	Amyloid-beta A4 protein	APP			20601000
P00326	Alcohol dehydrogenase 1C	ADH1G			17202000
O95678	Keratin, type II cytoskeletal 75	KRT75					12679000
O76014	Keratin, type I cuticular Ha7	KRT37			11682000
O75936	Gamma-butyrobetaine dioxygenase	BBOX1					7943300
O75477	Erlin-1	ERLIN1					5223900
O14974	Protein phosphatase 1 regulatory subunit 12A	PPP1R12A				6753200
F5H6E2	Unconventional myosin-Ic	MYO1C					9753100
E7EQ12	Calpastatin	CAST		838310
B7Z4M1	Reticulon	RTN3					13495000
