# Supplementary material for: The proteome of the human endolymphatic sac endolymph
Source: Sci Rep. 2021 Jun 4;11:11850. doi: 10.1038/s41598-021-89597-3 (PMC8178308; doi:10.1038/s41598-021-89597-3)
Supplement: Supplementary file 4 — Supplementary Table S3. [file 41598_2021_89597_MOESM4_ESM.xlsx]

## Sheet: ID
mapped ID	gene name/gene symbole	PANTHER family/subfamily	PANTHER GO-Slim molecular function	PANTHER protein class	gene ID
P04040	Catalase;CAT;ortholog	CATALASE (PTHR11465:SF9)	oxidoreductase activity, acting on peroxide as acceptor(GO:0016684);heme binding(GO:0020037)	peroxidase(PC00180)	HUMAN|HGNC=1516|UniProtKB=P04040
P20930	Filaggrin;FLG;ortholog	FILAGGRIN (PTHR22571:SF48)		cytoskeletal protein(PC00085)	HUMAN|HGNC=3748|UniProtKB=P20930
P23246	Splicing factor, proline- and glutamine-rich;SFPQ;ortholog	SPLICING FACTOR, PROLINE- AND GLUTAMINE-RICH (PTHR23189:SF51)	transcription regulatory region sequence-specific DNA binding(GO:0000976)	RNA binding protein(PC00031)	HUMAN|HGNC=10774|UniProtKB=P23246
P36222	Chitinase-3-like protein 1;CHI3L1;ortholog	CHITINASE-3-LIKE PROTEIN 1 (PTHR11177:SF202)	drug binding(GO:0008144);carbohydrate derivative binding(GO:0097367);hydrolase activity(GO:0016787)	glycosidase(PC00110)	HUMAN|HGNC=1932|UniProtKB=P36222
P04792	Heat shock protein beta-1;HSPB1;ortholog	HEAT SHOCK PROTEIN BETA-1 (PTHR45640:SF7)			HUMAN|HGNC=5246|UniProtKB=P04792
Q96CX2	BTB/POZ domain-containing protein KCTD12;KCTD12;ortholog	BTB/POZ DOMAIN-CONTAINING PROTEIN KCTD12 (PTHR14499:SF29)		scaffold/adaptor protein(PC00226)	HUMAN|HGNC=14678|UniProtKB=Q96CX2
P62826	GTP-binding nuclear protein Ran;RAN;ortholog	GTP-BINDING NUCLEAR PROTEIN RAN (PTHR24071:SF23)	GTPase activity(GO:0003924)	small GTPase(PC00208)	HUMAN|HGNC=9846|UniProtKB=P62826
P01717	Immunoglobulin lambda variable 3-25;IGLV3-25;ortholog	IMMUNOGLOBULIN LAMBDA VARIABLE 3-25 (PTHR23267:SF398)		immunoglobulin(PC00123)	HUMAN|HGNC=5908|UniProtKB=P01717
P09228	Cystatin-SA;CST2;ortholog	CYSTATIN-S-RELATED (PTHR46186:SF3)			HUMAN|HGNC=2474|UniProtKB=P09228
P24821	Tenascin;TNC;ortholog	TENASCIN (PTHR46708:SF1)		extracellular matrix protein(PC00102)	HUMAN|HGNC=5318|UniProtKB=P24821
Q15717	ELAV-like protein 1;ELAVL1;ortholog	ELAV-LIKE PROTEIN 1 (PTHR10352:SF13)			HUMAN|HGNC=3312|UniProtKB=Q15717
P46781	40S ribosomal protein S9;RPS9;ortholog	40S RIBOSOMAL PROTEIN S9 (PTHR11831:SF23)	structural constituent of ribosome(GO:0003735);rRNA binding(GO:0019843)	ribosomal protein(PC00202)	HUMAN|HGNC=10442|UniProtKB=P46781
P01019	Angiotensinogen;AGT;ortholog	ANGIOTENSINOGEN (PTHR11461:SF331)	endopeptidase inhibitor activity(GO:0004866);serine-type endopeptidase activity(GO:0004252);protease binding(GO:0002020)	protease inhibitor(PC00191)	HUMAN|HGNC=333|UniProtKB=P01019
P07355	Annexin A2;ANXA2;ortholog	ANNEXIN A2-RELATED (PTHR10502:SF18)		calcium-binding protein(PC00060)	HUMAN|HGNC=537|UniProtKB=P07355
P13611	Versican core protein;VCAN;ortholog	VERSICAN CORE PROTEIN (PTHR22804:SF6)		extracellular matrix glycoprotein(PC00100)	HUMAN|HGNC=2464|UniProtKB=P13611
P62328	Thymosin beta-4;TMSB4X;ortholog	THYMOSIN BETA-4 (PTHR12021:SF20)	actin binding(GO:0003779)		HUMAN|HGNC=11881|UniProtKB=P62328
P00918	Carbonic anhydrase 2;CA2;ortholog	CARBONIC ANHYDRASE 2 (PTHR18952:SF120)			HUMAN|HGNC=1373|UniProtKB=P00918
Q02543	60S ribosomal protein L18a;RPL18A;ortholog	60S RIBOSOMAL PROTEIN L18A (PTHR10052:SF50)			HUMAN|HGNC=10311|UniProtKB=Q02543
P13647	Keratin, type II cytoskeletal 5;KRT5;ortholog	KERATIN, TYPE II CYTOSKELETAL 5 (PTHR45616:SF32)			HUMAN|HGNC=6442|UniProtKB=P13647
Q13148	TAR DNA-binding protein 43;TARDBP;ortholog	TAR DNA-BINDING PROTEIN 43 (PTHR48033:SF9)			HUMAN|HGNC=11571|UniProtKB=Q13148
P40121	Macrophage-capping protein;CAPG;ortholog	GELSOLIN-RELATED (PTHR11977:SF29)		non-motor actin binding protein(PC00165)	HUMAN|HGNC=1474|UniProtKB=P40121
P04844	Dolichyl-diphosphooligosaccharide--protein glycosyltransferase subunit 2;RPN2;ortholog	DOLICHYL-DIPHOSPHOOLIGOSACCHARIDE--PROTEIN GLYCOSYLTRANSFERASE SUBUNIT 2 (PTHR12640:SF0)	oligosaccharyl transferase activity(GO:0004576)	glycosyltransferase(PC00111)	HUMAN|HGNC=10382|UniProtKB=P04844
P07900	Heat shock protein HSP 90-alpha;HSP90AA1;ortholog	HEAT SHOCK PROTEIN HSP 90-ALPHA-RELATED (PTHR11528:SF87)	ATP binding(GO:0005524);unfolded protein binding(GO:0051082)	Hsp90 family chaperone(PC00028)	HUMAN|HGNC=5253|UniProtKB=P07900
Q13813	Spectrin alpha chain, non-erythrocytic 1;SPTAN1;ortholog	SPECTRIN ALPHA CHAIN, NON-ERYTHROCYTIC 1 (PTHR11915:SF427)			HUMAN|HGNC=11273|UniProtKB=Q13813
P80188	Neutrophil gelatinase-associated lipocalin;LCN2;ortholog	NEUTROPHIL GELATINASE-ASSOCIATED LIPOCALIN (PTHR11430:SF13)		transfer/carrier protein(PC00219)	HUMAN|HGNC=6526|UniProtKB=P80188
P45974	Ubiquitin carboxyl-terminal hydrolase 5;USP5;ortholog	UBIQUITIN CARBOXYL-TERMINAL HYDROLASE 5 (PTHR24006:SF655)	thiol-dependent ubiquitin-specific protease activity(GO:0004843);cysteine-type endopeptidase activity(GO:0004197)	cysteine protease(PC00081)	HUMAN|HGNC=12628|UniProtKB=P45974
P01833	Polymeric immunoglobulin receptor;PIGR;ortholog	POLYMERIC IMMUNOGLOBULIN RECEPTOR (PTHR11860:SF82)			HUMAN|HGNC=8968|UniProtKB=P01833
P14923	Junction plakoglobin;JUP;ortholog	JUNCTION PLAKOGLOBIN (PTHR45976:SF3)	protein phosphatase binding(GO:0019903);transcription coactivator activity(GO:0003713);cadherin binding(GO:0045296);nuclear hormone receptor binding(GO:0035257)		HUMAN|HGNC=6207|UniProtKB=P14923
P11142	Heat shock cognate 71 kDa protein;HSPA8;ortholog	HEAT SHOCK COGNATE 71 KDA PROTEIN (PTHR19375:SF379)	ATP binding(GO:0005524);heat shock protein binding(GO:0031072);unfolded protein binding(GO:0051082);ATPase activity, coupled(GO:0042623)		HUMAN|HGNC=5241|UniProtKB=P11142
Q8TDL5	BPI fold-containing family B member 1;BPIFB1;ortholog	BPI FOLD-CONTAINING FAMILY B MEMBER 1 (PTHR47395:SF1)			HUMAN|HGNC=16108|UniProtKB=Q8TDL5
P35268	60S ribosomal protein L22;RPL22;ortholog	60S RIBOSOMAL PROTEIN L22 (PTHR10064:SF2)	RNA binding(GO:0003723);structural constituent of ribosome(GO:0003735)	ribosomal protein(PC00202)	HUMAN|HGNC=10315|UniProtKB=P35268
Q13642	Four and a half LIM domains protein 1;FHL1;ortholog	FOUR AND A HALF LIM DOMAINS PROTEIN 1 (PTHR47029:SF2)			HUMAN|HGNC=3702|UniProtKB=Q13642
P13073	Cytochrome c oxidase subunit 4 isoform 1, mitochondrial;COX4I1;ortholog	CYTOCHROME C OXIDASE SUBUNIT 4 ISOFORM 1, MITOCHONDRIAL (PTHR10707:SF12)	cytochrome-c oxidase activity(GO:0004129)		HUMAN|HGNC=2265|UniProtKB=P13073
P36871	Phosphoglucomutase-1;PGM1;ortholog	PHOSPHOGLUCOMUTASE-1 (PTHR22573:SF37)	intramolecular transferase activity(GO:0016866)		HUMAN|HGNC=8905|UniProtKB=P36871
P01042	Kininogen-1;KNG1;ortholog	KININOGEN-1 (PTHR13814:SF12)	endopeptidase inhibitor activity(GO:0004866);endopeptidase activity(GO:0004175);protease binding(GO:0002020)	protease inhibitor(PC00191)	HUMAN|HGNC=6383|UniProtKB=P01042
Q13228	Methanethiol oxidase;SELENBP1;ortholog	METHANETHIOL OXIDASE (PTHR23300:SF0)		defense/immunity protein(PC00090)	HUMAN|HGNC=10719|UniProtKB=Q13228
O43865	S-adenosylhomocysteine hydrolase-like protein 1;AHCYL1;ortholog	S-ADENOSYLHOMOCYSTEINE HYDROLASE-LIKE PROTEIN 1 (PTHR23420:SF3)	hydrolase activity(GO:0016787)	hydrolase(PC00121)	HUMAN|HGNC=344|UniProtKB=O43865
P04406	Glyceraldehyde-3-phosphate dehydrogenase;GAPDH;ortholog	GLYCERALDEHYDE-3-PHOSPHATE DEHYDROGENASE (PTHR10836:SF111)		dehydrogenase(PC00092)	HUMAN|HGNC=4141|UniProtKB=P04406
Q16610	Extracellular matrix protein 1;ECM1;ortholog	EXTRACELLULAR MATRIX PROTEIN 1 (PTHR16776:SF3)			HUMAN|HGNC=3153|UniProtKB=Q16610
P02730	Band 3 anion transport protein;SLC4A1;ortholog	BAND 3 ANION TRANSPORT PROTEIN (PTHR11453:SF12)		secondary carrier transporter(PC00258)	HUMAN|HGNC=11027|UniProtKB=P02730
P04259	Keratin, type II cytoskeletal 6B;KRT6B;ortholog	KERATIN, TYPE II CYTOSKELETAL 6B-RELATED (PTHR45616:SF47)			HUMAN|HGNC=6444|UniProtKB=P04259
Q15746	Myosin light chain kinase, smooth muscle;MYLK;ortholog	MYOSIN LIGHT CHAIN KINASE, SMOOTH MUSCLE (PTHR47633:SF1)	protein kinase activity(GO:0004672)		HUMAN|HGNC=7590|UniProtKB=Q15746
P02768	Serum albumin;ALB;ortholog	SERUM ALBUMIN (PTHR11385:SF15)		transfer/carrier protein(PC00219)	HUMAN|HGNC=399|UniProtKB=P02768
Q5TEC6	Histone H3;HIST2H3PS2;ortholog	HISTONE H3-RELATED (PTHR11426:SF20)			HUMAN|HGNC=32060|UniProtKB=Q5TEC6
P22626	Heterogeneous nuclear ribonucleoproteins A2/B1;HNRNPA2B1;ortholog	HETEROGENEOUS NUCLEAR RIBONUCLEOPROTEINS A2/B1 (PTHR48026:SF13)			HUMAN|HGNC=5033|UniProtKB=P22626
P05543	Thyroxine-binding globulin;SERPINA7;ortholog	THYROXINE-BINDING GLOBULIN (PTHR11461:SF39)	endopeptidase inhibitor activity(GO:0004866);serine-type endopeptidase activity(GO:0004252);protease binding(GO:0002020)	protease inhibitor(PC00191)	HUMAN|HGNC=11583|UniProtKB=P05543
P08865	40S ribosomal protein SA;RPSA;ortholog	40S RIBOSOMAL PROTEIN SA (PTHR11489:SF17)	structural constituent of ribosome(GO:0003735)	ribosomal protein(PC00202)	HUMAN|HGNC=6502|UniProtKB=P08865
P19823	Inter-alpha-trypsin inhibitor heavy chain H2;ITIH2;ortholog	INTER-ALPHA-TRYPSIN INHIBITOR HEAVY CHAIN H2 (PTHR10338:SF14)		protease inhibitor(PC00191)	HUMAN|HGNC=6167|UniProtKB=P19823
P07741	Adenine phosphoribosyltransferase;APRT;ortholog	ADENINE PHOSPHORIBOSYLTRANSFERASE (PTHR32315:SF3)	drug binding(GO:0008144);cation binding(GO:0043169);anion binding(GO:0043168);transferase activity, transferring pentosyl groups(GO:0016763);purine ribonucleotide binding(GO:0032555)		HUMAN|HGNC=626|UniProtKB=P07741
Q99439	Calponin-2;CNN2;ortholog	CALPONIN-2 (PTHR18959:SF47)		non-motor actin binding protein(PC00165)	HUMAN|HGNC=2156|UniProtKB=Q99439
P31930	Cytochrome b-c1 complex subunit 1, mitochondrial;UQCRC1;ortholog	CYTOCHROME B-C1 COMPLEX SUBUNIT 1, MITOCHONDRIAL (PTHR11851:SF116)	endopeptidase activity(GO:0004175)	metalloprotease(PC00153)	HUMAN|HGNC=12585|UniProtKB=P31930
P01624	Immunoglobulin kappa variable 3-15;IGKV3-15;ortholog	IMMUNOGLOBULIN KAPPA VARIABLE 3-15-RELATED (PTHR23267:SF331)		immunoglobulin(PC00123)	HUMAN|HGNC=5816|UniProtKB=P01624
P00352	Retinal dehydrogenase 1;ALDH1A1;ortholog	RETINAL DEHYDROGENASE 1 (PTHR11699:SF140)	oxidoreductase activity(GO:0016491)	dehydrogenase(PC00092)	HUMAN|HGNC=402|UniProtKB=P00352
P27348	14-3-3 protein theta;YWHAQ;ortholog	14-3-3 PROTEIN THETA (PTHR18860:SF3)		scaffold/adaptor protein(PC00226)	HUMAN|HGNC=12854|UniProtKB=P27348
Q5T749	Keratinocyte proline-rich protein;KPRP;ortholog	KERATINOCYTE PROLINE-RICH PROTEIN (PTHR48148:SF1)			HUMAN|HGNC=31823|UniProtKB=Q5T749
P19338	Nucleolin;NCL;ortholog	NUCLEOLIN (PTHR48034:SF4)			HUMAN|HGNC=7667|UniProtKB=P19338
P0DMV9	Heat shock 70 kDa protein 1B;HSPA1B;ortholog	HEAT SHOCK 70 KDA PROTEIN 1A-RELATED (PTHR19375:SF223)	ATP binding(GO:0005524);heat shock protein binding(GO:0031072);ubiquitin protein ligase binding(GO:0031625);unfolded protein binding(GO:0051082);ATPase activity, coupled(GO:0042623)		HUMAN|HGNC=5233|UniProtKB=P0DMV9
P04114	Apolipoprotein B-100;APOB;ortholog	APOLIPOPROTEIN B-100 (PTHR13769:SF1)			HUMAN|HGNC=603|UniProtKB=P04114
P02647	Apolipoprotein A-I;APOA1;ortholog	APOLIPOPROTEIN A-I (PTHR18976:SF11)	cholesterol binding(GO:0015485);O-acyltransferase activity(GO:0008374);enzyme activator activity(GO:0008047);phospholipid binding(GO:0005543)		HUMAN|HGNC=600|UniProtKB=P02647
P08603	Complement factor H;CFH;ortholog	COMPLEMENT FACTOR H (PTHR45785:SF7)			HUMAN|HGNC=4883|UniProtKB=P08603
P01034	Cystatin-C;CST3;ortholog	CYSTATIN-C (PTHR46186:SF10)			HUMAN|HGNC=2475|UniProtKB=P01034
P22352	Glutathione peroxidase 3;GPX3;ortholog	GLUTATHIONE PEROXIDASE 3 (PTHR11592:SF32)	oxidoreductase activity, acting on peroxide as acceptor(GO:0016684);binding(GO:0005488)	peroxidase(PC00180)	HUMAN|HGNC=4555|UniProtKB=P22352
P27797	Calreticulin;CALR;ortholog	CALRETICULIN (PTHR11073:SF16)	calcium ion binding(GO:0005509)	chaperone(PC00072)	HUMAN|HGNC=1455|UniProtKB=P27797
P20700	Lamin-B1;LMNB1;ortholog	LAMIN-B1 (PTHR45721:SF3)			HUMAN|HGNC=6637|UniProtKB=P20700
P63313	Thymosin beta-10;TMSB10;ortholog	THYMOSIN BETA-10 (PTHR12021:SF10)	actin binding(GO:0003779)		HUMAN|HGNC=11879|UniProtKB=P63313
Q14508	WAP four-disulfide core domain protein 2;WFDC2;ortholog	WAP FOUR-DISULFIDE CORE DOMAIN PROTEIN 2 (PTHR19441:SF34)		protease inhibitor(PC00191)	HUMAN|HGNC=15939|UniProtKB=Q14508
P02511	Alpha-crystallin B chain;CRYAB;ortholog	ALPHA-CRYSTALLIN B CHAIN (PTHR45640:SF5)			HUMAN|HGNC=2389|UniProtKB=P02511
P15924	Desmoplakin;DSP;ortholog	DESMOPLAKIN (PTHR23169:SF26)		intermediate filament binding protein(PC00130)	HUMAN|HGNC=3052|UniProtKB=P15924
P19105	Myosin regulatory light chain 12A;MYL12A;ortholog	MYOSIN REGULATORY LIGHT CHAIN 12A (PTHR23049:SF57)		actin or actin-binding cytoskeletal protein(PC00041)	HUMAN|HGNC=16701|UniProtKB=P19105
P13716	Delta-aminolevulinic acid dehydratase;ALAD;ortholog	DELTA-AMINOLEVULINIC ACID DEHYDRATASE (PTHR11458:SF0)	zinc ion binding(GO:0008270);hydro-lyase activity(GO:0016836)	dehydratase(PC00091)	HUMAN|HGNC=395|UniProtKB=P13716
Q00610	Clathrin heavy chain 1;CLTC;ortholog	CLATHRIN HEAVY CHAIN 1 (PTHR10292:SF7)	clathrin binding(GO:0030276)	vesicle coat protein(PC00235)	HUMAN|HGNC=2092|UniProtKB=Q00610
P0DP25	Calmodulin-3;CALM3;ortholog	CALMODULIN-3 (PTHR23050:SF381)	catalytic activity(GO:0003824);calcium ion binding(GO:0005509);enzyme regulator activity(GO:0030234)	calmodulin-related(PC00061)	HUMAN|HGNC=1449|UniProtKB=P0DP25
Q15084	Protein disulfide-isomerase A6;PDIA6;ortholog	PROTEIN DISULFIDE-ISOMERASE A6 (PTHR45815:SF3)			HUMAN|HGNC=30168|UniProtKB=Q15084
P02042	Hemoglobin subunit delta;HBD;ortholog	HEMOGLOBIN SUBUNIT DELTA (PTHR11442:SF50)	protein binding(GO:0005515);drug binding(GO:0008144);organic acid binding(GO:0043177);oxidoreductase activity, acting on peroxide as acceptor(GO:0016684);transporter activity(GO:0005215);heme binding(GO:0020037)		HUMAN|HGNC=4829|UniProtKB=P02042
P02814	Submaxillary gland androgen-regulated protein 3B;SMR3B;ortholog	SUBMAXILLARY GLAND ANDROGEN-REGULATED PROTEIN 3B (PTHR14179:SF13)		protease inhibitor(PC00191)	HUMAN|HGNC=17326|UniProtKB=P02814
P26447	Protein S100-A4;S100A4;ortholog	PROTEIN S100-A4 (PTHR11639:SF51)		calmodulin-related(PC00061)	HUMAN|HGNC=10494|UniProtKB=P26447
P05386	60S acidic ribosomal protein P1;RPLP1;ortholog	60S ACIDIC RIBOSOMAL PROTEIN P1 (PTHR45696:SF1)	protein kinase binding(GO:0019901);structural constituent of ribosome(GO:0003735);protein kinase activator activity(GO:0030295);ribonucleoprotein complex binding(GO:0043021);protein kinase activity(GO:0004672)		HUMAN|HGNC=10372|UniProtKB=P05386
P01780	Immunoglobulin heavy variable 3-7;IGHV3-7;ortholog	IMMUNOGLOBULIN HEAVY VARIABLE 3-7 (PTHR23266:SF223)	signaling receptor binding(GO:0005102)	immunoglobulin(PC00123)	HUMAN|HGNC=5620|UniProtKB=P01780
O95865	N(G),N(G)-dimethylarginine dimethylaminohydrolase 2;DDAH2;ortholog	N(G),N(G)-DIMETHYLARGININE DIMETHYLAMINOHYDROLASE 2 (PTHR12737:SF16)	hydrolase activity, acting on carbon-nitrogen (but not peptide) bonds(GO:0016810)	hydrolase(PC00121)	HUMAN|HGNC=2716|UniProtKB=O95865
P61626	Lysozyme C;LYZ;ortholog	LYSOZYME C (PTHR11407:SF28)			HUMAN|HGNC=6740|UniProtKB=P61626
P00450	Ceruloplasmin;CP;ortholog	CERULOPLASMIN (PTHR11709:SF226)	oxidoreductase activity(GO:0016491)	oxidase(PC00175)	HUMAN|HGNC=2295|UniProtKB=P00450
P58546	Myotrophin;MTPN;ortholog	MYOTROPHIN (PTHR24189:SF52)			HUMAN|HGNC=15667|UniProtKB=P58546
P10301	Ras-related protein R-Ras;RRAS;ortholog	RAS-RELATED PROTEIN R-RAS (PTHR24070:SF245)	GTP binding(GO:0005525);GTPase activity(GO:0003924)	small GTPase(PC00208)	HUMAN|HGNC=10447|UniProtKB=P10301
P07237	Protein disulfide-isomerase;P4HB;ortholog	PROTEIN DISULFIDE-ISOMERASE (PTHR18929:SF101)	catalytic activity, acting on a protein(GO:0140096);isomerase activity(GO:0016853)		HUMAN|HGNC=8548|UniProtKB=P07237
P52565	Rho GDP-dissociation inhibitor 1;ARHGDIA;ortholog	RHO GDP-DISSOCIATION INHIBITOR 1 (PTHR10980:SF9)	GTPase activity(GO:0003924);Rac GTPase binding(GO:0048365);GTPase regulator activity(GO:0030695);anion binding(GO:0043168);purine ribonucleotide binding(GO:0032555)	G-protein modulator(PC00022)	HUMAN|HGNC=678|UniProtKB=P52565
Q09666	Neuroblast differentiation-associated protein AHNAK;AHNAK;ortholog	NEUROBLAST DIFFERENTIATION-ASSOCIATED PROTEIN AHNAK (PTHR23348:SF41)	RNA binding(GO:0003723)		HUMAN|HGNC=347|UniProtKB=Q09666
O75828	Carbonyl reductase [NADPH] 3;CBR3;ortholog	CARBONYL REDUCTASE [NADPH] 3 (PTHR43963:SF3)	oxidoreductase activity, acting on the CH-OH group of donors, NAD or NADP as acceptor(GO:0016616)		HUMAN|HGNC=1549|UniProtKB=O75828
P17931	Galectin-3;LGALS3;ortholog	GALECTIN-3 (PTHR11346:SF26)	extracellular matrix binding(GO:0050840);protein binding(GO:0005515);protein-containing complex binding(GO:0044877)	extracellular matrix protein(PC00102)	HUMAN|HGNC=6563|UniProtKB=P17931
P84090	Enhancer of rudimentary homolog;ERH;ortholog	ENHANCER OF RUDIMENTARY HOMOLOG (PTHR12373:SF9)		DNA-binding transcription factor(PC00218)	HUMAN|HGNC=3447|UniProtKB=P84090
P61247	40S ribosomal protein S3a;RPS3A;ortholog	40S RIBOSOMAL PROTEIN S3A (PTHR11830:SF28)		ribosomal protein(PC00202)	HUMAN|HGNC=10421|UniProtKB=P61247
O15061	Synemin;SYNM;ortholog	SYNEMIN (PTHR47136:SF1)			HUMAN|HGNC=24466|UniProtKB=O15061
P01861	Immunoglobulin heavy constant gamma 4;IGHG4;ortholog	IMMUNOGLOBULIN HEAVY CONSTANT GAMMA 1-RELATED (PTHR23266:SF83)	signaling receptor binding(GO:0005102)	immunoglobulin(PC00123)	HUMAN|HGNC=5528|UniProtKB=P01861
P06454	Prothymosin alpha;PTMA;ortholog	PROTHYMOSIN ALPHA (PTHR22745:SF0)			HUMAN|HGNC=9623|UniProtKB=P06454
P07108	Acyl-CoA-binding protein;DBI;ortholog	ACYL-COA-BINDING PROTEIN (PTHR23310:SF54)		transfer/carrier protein(PC00219)	HUMAN|HGNC=2690|UniProtKB=P07108
P60660	Myosin light polypeptide 6;MYL6;ortholog	MYOSIN LIGHT POLYPEPTIDE 6 (PTHR23048:SF7)		actin or actin-binding cytoskeletal protein(PC00041)	HUMAN|HGNC=7587|UniProtKB=P60660
P25788	Proteasome subunit alpha type-3;PSMA3;ortholog	PROTEASOME SUBUNIT ALPHA TYPE-3 (PTHR11599:SF10)	endopeptidase activity(GO:0004175)		HUMAN|HGNC=9532|UniProtKB=P25788
Q9UN36	Protein NDRG2;NDRG2;ortholog	PROTEIN NDRG2 (PTHR11034:SF17)		serine protease(PC00203)	HUMAN|HGNC=14460|UniProtKB=Q9UN36
P60709	Actin, cytoplasmic 1;ACTB;ortholog	ACTIN, CYTOPLASMIC 1 (PTHR11937:SF192)	chromatin DNA binding(GO:0031490);protein kinase binding(GO:0019901);nucleosome binding(GO:0031491);structural molecule activity(GO:0005198)	actin and actin related protein(PC00039)	HUMAN|HGNC=132|UniProtKB=P60709
P26373	60S ribosomal protein L13;RPL13;ortholog	60S RIBOSOMAL PROTEIN L13 (PTHR11722:SF4)	RNA binding(GO:0003723);structural constituent of ribosome(GO:0003735)	ribosomal protein(PC00202)	HUMAN|HGNC=10303|UniProtKB=P26373
P02794	Ferritin heavy chain;FTH1;ortholog	FERRITIN HEAVY CHAIN (PTHR11431:SF37)	ferrous iron binding(GO:0008198);oxidoreductase activity(GO:0016491)	storage protein(PC00210)	HUMAN|HGNC=3976|UniProtKB=P02794
Q13200	26S proteasome non-ATPase regulatory subunit 2;PSMD2;ortholog	26S PROTEASOME NON-ATPASE REGULATORY SUBUNIT 2 (PTHR10943:SF11)	endopeptidase activity(GO:0004175)	protease(PC00190)	HUMAN|HGNC=9559|UniProtKB=Q13200
Q9UGI8	Testin;TES;ortholog	TESTIN (PTHR24211:SF1)		scaffold/adaptor protein(PC00226)	HUMAN|HGNC=14620|UniProtKB=Q9UGI8
P01031	Complement C5;C5;ortholog	COMPLEMENT C5 (PTHR11412:SF83)		protease inhibitor(PC00191)	HUMAN|HGNC=1331|UniProtKB=P01031
P30101	Protein disulfide-isomerase A3;PDIA3;ortholog	PROTEIN DISULFIDE-ISOMERASE A3 (PTHR18929:SF132)	catalytic activity, acting on a protein(GO:0140096);isomerase activity(GO:0016853)		HUMAN|HGNC=4606|UniProtKB=P30101
Q9UMS6	Synaptopodin-2;SYNPO2;ortholog	SYNAPTOPODIN-2 (PTHR24217:SF9)	actin binding(GO:0003779)	actin or actin-binding cytoskeletal protein(PC00041)	HUMAN|HGNC=17732|UniProtKB=Q9UMS6
P17066	Heat shock 70 kDa protein 6;HSPA6;ortholog	HEAT SHOCK 70 KDA PROTEIN 6 (PTHR19375:SF168)	ATP binding(GO:0005524);heat shock protein binding(GO:0031072);ubiquitin protein ligase binding(GO:0031625);unfolded protein binding(GO:0051082);ATPase activity, coupled(GO:0042623)		HUMAN|HGNC=5239|UniProtKB=P17066
Q9Y5X3	Sorting nexin-5;SNX5;ortholog	SORTING NEXIN-5 (PTHR45850:SF5)	phosphatidylinositol binding(GO:0035091);cytoskeletal protein binding(GO:0008092)		HUMAN|HGNC=14969|UniProtKB=Q9Y5X3
Q08188	Protein-glutamine gamma-glutamyltransferase E;TGM3;ortholog	PROTEIN-GLUTAMINE GAMMA-GLUTAMYLTRANSFERASE E (PTHR11590:SF36)	catalytic activity, acting on a protein(GO:0140096);transferase activity, transferring acyl groups(GO:0016746)	transferase(PC00220)	HUMAN|HGNC=11779|UniProtKB=Q08188
P49773	Histidine triad nucleotide-binding protein 1;HINT1;ortholog	HISTIDINE TRIAD NUCLEOTIDE-BINDING PROTEIN 1 (PTHR23089:SF45)		nucleotide phosphatase(PC00173)	HUMAN|HGNC=4912|UniProtKB=P49773
Q01082	Spectrin beta chain, non-erythrocytic 1;SPTBN1;ortholog	SPECTRIN BETA CHAIN, NON-ERYTHROCYTIC 1 (PTHR11915:SF226)			HUMAN|HGNC=11275|UniProtKB=Q01082
P55072	Transitional endoplasmic reticulum ATPase;VCP;ortholog	TRANSITIONAL ENDOPLASMIC RETICULUM ATPASE (PTHR23077:SF69)	polyubiquitin modification-dependent protein binding(GO:0031593)		HUMAN|HGNC=12666|UniProtKB=P55072
Q14103	Heterogeneous nuclear ribonucleoprotein D0;HNRNPD;ortholog	HETEROGENEOUS NUCLEAR RIBONUCLEOPROTEIN D0 (PTHR48033:SF3)	sequence-specific double-stranded DNA binding(GO:1990837)		HUMAN|HGNC=5036|UniProtKB=Q14103
P10643	Complement component C7;C7;ortholog	COMPLEMENT COMPONENT C7 (PTHR45742:SF2)			HUMAN|HGNC=1346|UniProtKB=P10643
P05787	Keratin, type II cytoskeletal 8;KRT8;ortholog	KERATIN, TYPE II CYTOSKELETAL 8 (PTHR45616:SF26)			HUMAN|HGNC=6446|UniProtKB=P05787
P24539	ATP synthase F(0) complex subunit B1, mitochondrial;ATP5PB;ortholog	ATP SYNTHASE F(0) COMPLEX SUBUNIT B1, MITOCHONDRIAL (PTHR12733:SF3)		ATP synthase(PC00002)	HUMAN|HGNC=840|UniProtKB=P24539
P02749	Beta-2-glycoprotein 1;APOH;ortholog	BETA-2-GLYCOPROTEIN 1 (PTHR19325:SF501)			HUMAN|HGNC=616|UniProtKB=P02749
P68032	Actin, alpha cardiac muscle 1;ACTC1;ortholog	ACTIN, ALPHA CARDIAC MUSCLE 1 (PTHR11937:SF176)	cytoskeletal protein binding(GO:0008092);protein binding, bridging(GO:0030674)	actin and actin related protein(PC00039)	HUMAN|HGNC=143|UniProtKB=P68032
P02774	Vitamin D-binding protein;GC;ortholog	VITAMIN D-BINDING PROTEIN (PTHR11385:SF11)	small molecule binding(GO:0036094);steroid binding(GO:0005496)	transfer/carrier protein(PC00219)	HUMAN|HGNC=4187|UniProtKB=P02774
P30043	Flavin reductase (NADPH);BLVRB;ortholog	FLAVIN REDUCTASE (NADPH) (PTHR43355:SF2)		reductase(PC00198)	HUMAN|HGNC=1063|UniProtKB=P30043
P30740	Leukocyte elastase inhibitor;SERPINB1;ortholog	LEUKOCYTE ELASTASE INHIBITOR (PTHR11461:SF180)	endopeptidase inhibitor activity(GO:0004866);serine-type endopeptidase activity(GO:0004252);protease binding(GO:0002020)	protease inhibitor(PC00191)	HUMAN|HGNC=3311|UniProtKB=P30740
P06396	Gelsolin;GSN;ortholog	GELSOLIN-RELATED (PTHR11977:SF29)		non-motor actin binding protein(PC00165)	HUMAN|HGNC=4620|UniProtKB=P06396
P08697	Alpha-2-antiplasmin;SERPINF2;ortholog	ALPHA-2-ANTIPLASMIN (PTHR11461:SF20)	endopeptidase inhibitor activity(GO:0004866);serine-type endopeptidase activity(GO:0004252);protease binding(GO:0002020)	protease inhibitor(PC00191)	HUMAN|HGNC=9075|UniProtKB=P08697
Q6UWR7	Ectonucleotide pyrophosphatase/phosphodiesterase family member 6;ENPP6;ortholog	ECTONUCLEOTIDE PYROPHOSPHATASE/PHOSPHODIESTERASE FAMILY MEMBER 6 (PTHR10151:SF66)	phosphoric diester hydrolase activity(GO:0008081)	nucleotide phosphatase(PC00173)	HUMAN|HGNC=23409|UniProtKB=Q6UWR7
P05090	Apolipoprotein D;APOD;ortholog	APOLIPOPROTEIN D (PTHR10612:SF48)		apolipoprotein(PC00052)	HUMAN|HGNC=612|UniProtKB=P05090
P02549	Spectrin alpha chain, erythrocytic 1;SPTA1;ortholog	SPECTRIN ALPHA CHAIN, ERYTHROCYTIC 1 (PTHR11915:SF431)			HUMAN|HGNC=11272|UniProtKB=P02549
P01859	Immunoglobulin heavy constant gamma 2;IGHG2;ortholog	IMMUNOGLOBULIN HEAVY CONSTANT GAMMA 1-RELATED (PTHR23266:SF83)	signaling receptor binding(GO:0005102)	immunoglobulin(PC00123)	HUMAN|HGNC=5526|UniProtKB=P01859
Q92597	Protein NDRG1;NDRG1;ortholog	PROTEIN NDRG1 (PTHR11034:SF18)		serine protease(PC00203)	HUMAN|HGNC=7679|UniProtKB=Q92597
P13639	Elongation factor 2;EEF2;ortholog	ELONGATION FACTOR 2 (PTHR42908:SF27)	translation regulator activity(GO:0045182);RNA binding(GO:0003723);GTPase activity(GO:0003924);ribosome binding(GO:0043022)	translation elongation factor(PC00222)	HUMAN|HGNC=3214|UniProtKB=P13639
P31943	Heterogeneous nuclear ribonucleoprotein H;HNRNPH1;ortholog	HETEROGENEOUS NUCLEAR RIBONUCLEOPROTEIN H (PTHR13976:SF60)		RNA splicing factor(PC00148)	HUMAN|HGNC=5041|UniProtKB=P31943
P13667	Protein disulfide-isomerase A4;PDIA4;ortholog	PROTEIN DISULFIDE-ISOMERASE A4 (PTHR18929:SF210)	catalytic activity, acting on a protein(GO:0140096);isomerase activity(GO:0016853)		HUMAN|HGNC=30167|UniProtKB=P13667
P31948	Stress-induced-phosphoprotein 1;STIP1;ortholog	STRESS-INDUCED-PHOSPHOPROTEIN 1 (PTHR22904:SF517)	Hsp90 protein binding(GO:0051879)		HUMAN|HGNC=11387|UniProtKB=P31948
Q14624	Inter-alpha-trypsin inhibitor heavy chain H4;ITIH4;ortholog	INTER-ALPHA-TRYPSIN INHIBITOR HEAVY CHAIN H4 (PTHR10338:SF119)		protease inhibitor(PC00191)	HUMAN|HGNC=6169|UniProtKB=Q14624
P01023	Alpha-2-macroglobulin;A2M;ortholog	ALPHA-2-MACROGLOBULIN (PTHR11412:SF150)		protease inhibitor(PC00191)	HUMAN|HGNC=7|UniProtKB=P01023
Q99536	Synaptic vesicle membrane protein VAT-1 homolog;VAT1;ortholog	SYNAPTIC VESICLE MEMBRANE PROTEIN VAT-1 HOMOLOG (PTHR44054:SF1)			HUMAN|HGNC=16919|UniProtKB=Q99536
P35611	Alpha-adducin;ADD1;ortholog	ALPHA-ADDUCIN (PTHR10672:SF4)	actin filament binding(GO:0051015)	non-motor actin binding protein(PC00165)	HUMAN|HGNC=243|UniProtKB=P35611
P00734	Prothrombin;F2;ortholog	PROTHROMBIN (PTHR24254:SF10)		serine protease(PC00203)	HUMAN|HGNC=3535|UniProtKB=P00734
P08238	Heat shock protein HSP 90-beta;HSP90AB1;ortholog	HEAT SHOCK PROTEIN HSP 90-BETA-RELATED (PTHR11528:SF79)	ATP binding(GO:0005524);unfolded protein binding(GO:0051082)	Hsp90 family chaperone(PC00028)	HUMAN|HGNC=5258|UniProtKB=P08238
Q03252	Lamin-B2;LMNB2;ortholog	LAMIN-B2 (PTHR45721:SF2)			HUMAN|HGNC=6638|UniProtKB=Q03252
O00151	PDZ and LIM domain protein 1;PDLIM1;ortholog	PDZ AND LIM DOMAIN PROTEIN 1 (PTHR24214:SF5)	actin binding(GO:0003779)	actin or actin-binding cytoskeletal protein(PC00041)	HUMAN|HGNC=2067|UniProtKB=O00151
P07203	Glutathione peroxidase 1;GPX1;ortholog	GLUTATHIONE PEROXIDASE 1 (PTHR11592:SF41)	oxidoreductase activity, acting on peroxide as acceptor(GO:0016684)	peroxidase(PC00180)	HUMAN|HGNC=4553|UniProtKB=P07203
P62750	60S ribosomal protein L23a;RPL23A;ortholog	60S RIBOSOMAL PROTEIN L23A (PTHR11620:SF60)	structural constituent of ribosome(GO:0003735)	ribosomal protein(PC00202)	HUMAN|HGNC=10317|UniProtKB=P62750
P60981	Destrin;DSTN;ortholog	DESTRIN (PTHR11913:SF18)		non-motor actin binding protein(PC00165)	HUMAN|HGNC=15750|UniProtKB=P60981
P25786	Proteasome subunit alpha type-1;PSMA1;ortholog	PROTEASOME SUBUNIT ALPHA TYPE-1 (PTHR11599:SF12)	endopeptidase activity(GO:0004175)		HUMAN|HGNC=9530|UniProtKB=P25786
Q5T750	Skin-specific protein 32;XP32;ortholog	SKIN-SPECIFIC PROTEIN 32 (PTHR23263:SF4)			HUMAN|HGNC=29468|UniProtKB=Q5T750
P07384	Calpain-1 catalytic subunit;CAPN1;ortholog	CALPAIN-1 CATALYTIC SUBUNIT (PTHR10183:SF284)	calcium-dependent cysteine-type endopeptidase activity(GO:0004198)	cysteine protease(PC00081)	HUMAN|HGNC=1476|UniProtKB=P07384
Q14847	LIM and SH3 domain protein 1;LASP1;ortholog	LIM AND SH3 DOMAIN PROTEIN 1 (PTHR46218:SF2)	actin filament binding(GO:0051015)		HUMAN|HGNC=6513|UniProtKB=Q14847
P01876	Immunoglobulin heavy constant alpha 1;IGHA1;ortholog	IMMUNOGLOBULIN HEAVY CONSTANT ALPHA 1-RELATED (PTHR23266:SF68)	signaling receptor binding(GO:0005102)	immunoglobulin(PC00123)	HUMAN|HGNC=5478|UniProtKB=P01876
P08294	Extracellular superoxide dismutase [Cu-Zn];SOD3;ortholog	EXTRACELLULAR SUPEROXIDE DISMUTASE [CU-ZN] (PTHR10003:SF77)	copper ion binding(GO:0005507);oxidoreductase activity(GO:0016491)	oxidoreductase(PC00176)	HUMAN|HGNC=11181|UniProtKB=P08294
Q9BS40	Latexin;LXN;ortholog	LATEXIN (PTHR28591:SF1)	endopeptidase inhibitor activity(GO:0004866);protease binding(GO:0002020);metalloendopeptidase activity(GO:0004222)	protease inhibitor(PC00191)	HUMAN|HGNC=13347|UniProtKB=Q9BS40
Q02978	Mitochondrial 2-oxoglutarate/malate carrier protein;SLC25A11;ortholog	MITOCHONDRIAL 2-OXOGLUTARATE/MALATE CARRIER PROTEIN (PTHR45618:SF38)	inorganic anion transmembrane transporter activity(GO:0015103);antiporter activity(GO:0015297);carboxylic acid transmembrane transporter activity(GO:0046943)		HUMAN|HGNC=10981|UniProtKB=Q02978
Q9H299	SH3 domain-binding glutamic acid-rich-like protein 3;SH3BGRL3;ortholog	SH3 DOMAIN-BINDING GLUTAMIC ACID-RICH-LIKE PROTEIN 3 (PTHR12232:SF3)			HUMAN|HGNC=15568|UniProtKB=Q9H299
Q14894	Ketimine reductase mu-crystallin;CRYM;ortholog	KETIMINE REDUCTASE MU-CRYSTALLIN (PTHR13812:SF19)		reductase(PC00198)	HUMAN|HGNC=2418|UniProtKB=Q14894
A0A0B4J1V0	Immunoglobulin heavy variable 3-15;IGHV3-15;ortholog	IMMUNOGLOBULIN HEAVY VARIABLE 3-15 (PTHR23266:SF313)	signaling receptor binding(GO:0005102)	immunoglobulin(PC00123)	HUMAN|HGNC=5582|UniProtKB=A0A0B4J1V0
P40926	Malate dehydrogenase, mitochondrial;MDH2;ortholog	MALATE DEHYDROGENASE, MITOCHONDRIAL (PTHR11540:SF16)	oxidoreductase activity, acting on the CH-OH group of donors, NAD or NADP as acceptor(GO:0016616)	dehydrogenase(PC00092)	HUMAN|HGNC=6971|UniProtKB=P40926
Q9NR12	PDZ and LIM domain protein 7;PDLIM7;ortholog	PDZ AND LIM DOMAIN PROTEIN 7 (PTHR24214:SF0)	actin binding(GO:0003779)	actin or actin-binding cytoskeletal protein(PC00041)	HUMAN|HGNC=22958|UniProtKB=Q9NR12
Q5SSJ5	Heterochromatin protein 1-binding protein 3;HP1BP3;ortholog	HETEROCHROMATIN PROTEIN 1-BINDING PROTEIN 3 (PTHR15832:SF1)			HUMAN|HGNC=24973|UniProtKB=Q5SSJ5
Q32MH5	Protein FAM214A;FAM214A;ortholog	PROTEIN FAM214A (PTHR13199:SF13)			HUMAN|HGNC=25609|UniProtKB=Q32MH5
Q16527	Cysteine and glycine-rich protein 2;CSRP2;ortholog	CYSTEINE AND GLYCINE-RICH PROTEIN 2 (PTHR24215:SF3)	structural molecule activity(GO:0005198);cytoskeletal protein binding(GO:0008092)	actin or actin-binding cytoskeletal protein(PC00041)	HUMAN|HGNC=2470|UniProtKB=Q16527
P25311	Zinc-alpha-2-glycoprotein;AZGP1;ortholog	ZINC-ALPHA-2-GLYCOPROTEIN (PTHR16675:SF198)			HUMAN|HGNC=910|UniProtKB=P25311
P30086	Phosphatidylethanolamine-binding protein 1;PEBP1;ortholog	PHOSPHATIDYLETHANOLAMINE-BINDING PROTEIN 1 (PTHR11362:SF109)		protease inhibitor(PC00191)	HUMAN|HGNC=8630|UniProtKB=P30086
Q9HBL0	Tensin-1;TNS1;ortholog	TENSIN-1 (PTHR45734:SF3)		non-motor actin binding protein(PC00165)	HUMAN|HGNC=11973|UniProtKB=Q9HBL0
O43405	Cochlin;COCH;ortholog	COCHLIN (PTHR24020:SF36)		extracellular matrix structural protein(PC00103)	HUMAN|HGNC=2180|UniProtKB=O43405
Q96HC4	PDZ and LIM domain protein 5;PDLIM5;ortholog	PDZ AND LIM DOMAIN PROTEIN 5 (PTHR24214:SF32)	actin binding(GO:0003779)	actin or actin-binding cytoskeletal protein(PC00041)	HUMAN|HGNC=17468|UniProtKB=Q96HC4
P18206	Vinculin;VCL;ortholog	VINCULIN (PTHR46180:SF1)			HUMAN|HGNC=12665|UniProtKB=P18206
P12111	Collagen alpha-3(VI) chain;COL6A3;ortholog	COLLAGEN ALPHA-3(VI) CHAIN (PTHR24020:SF13)		extracellular matrix structural protein(PC00103)	HUMAN|HGNC=2213|UniProtKB=P12111
P41222	Prostaglandin-H2 D-isomerase;PTGDS;ortholog	PROSTAGLANDIN-H2 D-ISOMERASE (PTHR11430:SF86)		transfer/carrier protein(PC00219)	HUMAN|HGNC=9592|UniProtKB=P41222
P52943	Cysteine-rich protein 2;CRIP2;ortholog	CYSTEINE-RICH PROTEIN 2 (PTHR46074:SF2)		actin or actin-binding cytoskeletal protein(PC00041)	HUMAN|HGNC=2361|UniProtKB=P52943
P51888	Prolargin;PRELP;ortholog	PROLARGIN (PTHR45712:SF8)			HUMAN|HGNC=9357|UniProtKB=P51888
Q9BUT1	3-hydroxybutyrate dehydrogenase type 2;BDH2;ortholog	3-HYDROXYBUTYRATE DEHYDROGENASE TYPE 2 (PTHR43477:SF4)			HUMAN|HGNC=32389|UniProtKB=Q9BUT1
P62701	40S ribosomal protein S4, X isoform;RPS4X;ortholog	40S RIBOSOMAL PROTEIN S4, X ISOFORM (PTHR11581:SF30)	RNA binding(GO:0003723);structural constituent of ribosome(GO:0003735)	ribosomal protein(PC00202)	HUMAN|HGNC=10424|UniProtKB=P62701
P00403	Cytochrome c oxidase subunit 2;MT-CO2;ortholog	CYTOCHROME C OXIDASE SUBUNIT 2 (PTHR22888:SF9)	cytochrome-c oxidase activity(GO:0004129)	oxidoreductase(PC00176)	HUMAN|HGNC=7421|UniProtKB=P00403
P02533	Keratin, type I cytoskeletal 14;KRT14;ortholog	KERATIN, TYPE I CYTOSKELETAL 14 (PTHR23239:SF201)			HUMAN|HGNC=6416|UniProtKB=P02533
Q15233	Non-POU domain-containing octamer-binding protein;NONO;ortholog	NON-POU DOMAIN-CONTAINING OCTAMER-BINDING PROTEIN (PTHR23189:SF15)	transcription regulatory region sequence-specific DNA binding(GO:0000976)	RNA binding protein(PC00031)	HUMAN|HGNC=7871|UniProtKB=Q15233
O14818	Proteasome subunit alpha type-7;PSMA7;ortholog	PROTEASOME SUBUNIT ALPHA TYPE-7 (PTHR11599:SF40)	endopeptidase activity(GO:0004175)		HUMAN|HGNC=9536|UniProtKB=O14818
P02545	Prelamin-A/C;LMNA;ortholog	PRELAMIN-A/C (PTHR45721:SF5)			HUMAN|HGNC=6636|UniProtKB=P02545
P23284	Peptidyl-prolyl cis-trans isomerase B;PPIB;ortholog	PEPTIDYL-PROLYL CIS-TRANS ISOMERASE B (PTHR11071:SF477)	catalytic activity, acting on a protein(GO:0140096);RNA binding(GO:0003723);collagen binding(GO:0005518);drug binding(GO:0008144);peptide binding(GO:0042277);unfolded protein binding(GO:0051082);isomerase activity(GO:0016853)		HUMAN|HGNC=9255|UniProtKB=P23284
P69905	Hemoglobin subunit alpha;HBA2;ortholog	HEMOGLOBIN SUBUNIT ALPHA (PTHR11442:SF48)	protein binding(GO:0005515);drug binding(GO:0008144);organic acid binding(GO:0043177);oxidoreductase activity, acting on peroxide as acceptor(GO:0016684);transporter activity(GO:0005215);heme binding(GO:0020037)		HUMAN|HGNC=4823|UniProtKB=P69905
P06312	Immunoglobulin kappa variable 4-1;IGKV4-1;ortholog	IMMUNOGLOBULIN KAPPA VARIABLE 4-1 (PTHR23267:SF425)		immunoglobulin(PC00123)	HUMAN|HGNC=5834|UniProtKB=P06312
Q969G5	Caveolae-associated protein 3;CAVIN3;ortholog	CAVEOLAE-ASSOCIATED PROTEIN 3 (PTHR15240:SF2)	protein kinase binding(GO:0019901)	membrane traffic protein(PC00150)	HUMAN|HGNC=9400|UniProtKB=Q969G5
P05387	60S acidic ribosomal protein P2;RPLP2;ortholog	60S ACIDIC RIBOSOMAL PROTEIN P2 (PTHR21141:SF5)			HUMAN|HGNC=10377|UniProtKB=P05387
P08779	Keratin, type I cytoskeletal 16;KRT16;ortholog	KERATIN, TYPE I CYTOSKELETAL 16 (PTHR23239:SF105)			HUMAN|HGNC=6423|UniProtKB=P08779
O43175	D-3-phosphoglycerate dehydrogenase;PHGDH;ortholog	D-3-PHOSPHOGLYCERATE DEHYDROGENASE (PTHR42938:SF5)	oxidoreductase activity, acting on the CH-OH group of donors, NAD or NADP as acceptor(GO:0016616)	dehydrogenase(PC00092)	HUMAN|HGNC=8923|UniProtKB=O43175
O94875	Sorbin and SH3 domain-containing protein 2;SORBS2;ortholog	SORBIN AND SH3 DOMAIN-CONTAINING PROTEIN 2 (PTHR14167:SF56)			HUMAN|HGNC=24098|UniProtKB=O94875
P27169	Serum paraoxonase/arylesterase 1;PON1;ortholog	SERUM PARAOXONASE/ARYLESTERASE 1 (PTHR11799:SF16)	carboxylic ester hydrolase activity(GO:0052689)		HUMAN|HGNC=9204|UniProtKB=P27169
P23141	Liver carboxylesterase 1;CES1;ortholog	LIVER CARBOXYLESTERASE 1-RELATED (PTHR11559:SF179)	triglyceride lipase activity(GO:0004806)	esterase(PC00097)	HUMAN|HGNC=1863|UniProtKB=P23141
P98164	Low-density lipoprotein receptor-related protein 2;LRP2;ortholog	LOW-DENSITY LIPOPROTEIN RECEPTOR-RELATED PROTEIN 2 (PTHR22722:SF5)			HUMAN|HGNC=6694|UniProtKB=P98164
P27105	Erythrocyte band 7 integral membrane protein;STOM;ortholog	ERYTHROCYTE BAND 7 INTEGRAL MEMBRANE PROTEIN (PTHR10264:SF115)		cytoskeletal protein(PC00085)	HUMAN|HGNC=3383|UniProtKB=P27105
P07339	Cathepsin D;CTSD;ortholog	CATHEPSIN D (PTHR47966:SF42)			HUMAN|HGNC=2529|UniProtKB=P07339
P01701	Immunoglobulin lambda variable 1-51;IGLV1-51;ortholog	IMMUNOGLOBULIN LAMBDA VARIABLE 1-40-RELATED (PTHR23267:SF211)		immunoglobulin(PC00123)	HUMAN|HGNC=5882|UniProtKB=P01701
P49368	T-complex protein 1 subunit gamma;CCT3;ortholog	T-COMPLEX PROTEIN 1 SUBUNIT GAMMA (PTHR11353:SF24)		chaperonin(PC00073)	HUMAN|HGNC=1616|UniProtKB=P49368
P02452	Collagen alpha-1(I) chain;COL1A1;ortholog	COLLAGEN ALPHA-1(I) CHAIN (PTHR24023:SF569)		extracellular matrix structural protein(PC00103)	HUMAN|HGNC=2197|UniProtKB=P02452
Q13822	Ectonucleotide pyrophosphatase/phosphodiesterase family member 2;ENPP2;ortholog	ECTONUCLEOTIDE PYROPHOSPHATASE/PHOSPHODIESTERASE FAMILY MEMBER 2 (PTHR10151:SF21)	zinc ion binding(GO:0008270);exonuclease activity(GO:0004527);calcium ion binding(GO:0005509);phosphoric diester hydrolase activity(GO:0008081);carboxylic ester hydrolase activity(GO:0052689);phospholipase activity(GO:0004620)	nucleotide phosphatase(PC00173)	HUMAN|HGNC=3357|UniProtKB=Q13822
P02675	Fibrinogen beta chain;FGB;ortholog	FIBRINOGEN BETA CHAIN (PTHR19143:SF332)		intercellular signal molecule(PC00207)	HUMAN|HGNC=3662|UniProtKB=P02675
Q14240	Eukaryotic initiation factor 4A-II;EIF4A2;ortholog	EUKARYOTIC INITIATION FACTOR 4A-II (PTHR24031:SF720)	translation initiation factor activity(GO:0003743)		HUMAN|HGNC=3284|UniProtKB=Q14240
P62913	60S ribosomal protein L11;RPL11;ortholog	60S RIBOSOMAL PROTEIN L11 (PTHR11994:SF23)	RNA binding(GO:0003723);structural constituent of ribosome(GO:0003735)	ribosomal protein(PC00202)	HUMAN|HGNC=10301|UniProtKB=P62913
P22392	Nucleoside diphosphate kinase B;NME2;ortholog	NUCLEOSIDE DIPHOSPHATE KINASE B (PTHR11349:SF57)	kinase activity(GO:0016301);phosphotransferase activity, phosphate group as acceptor(GO:0016776)		HUMAN|HGNC=7850|UniProtKB=P22392
P50990	T-complex protein 1 subunit theta;CCT8;ortholog	T-COMPLEX PROTEIN 1 SUBUNIT THETA (PTHR11353:SF78)		chaperonin(PC00073)	HUMAN|HGNC=1623|UniProtKB=P50990
P38159	RNA-binding motif protein, X chromosome;RBMX;ortholog	RNA-BINDING MOTIF PROTEIN, X CHROMOSOME (PTHR48034:SF16)			HUMAN|HGNC=9910|UniProtKB=P38159
P10909	Clusterin;CLU;ortholog	CLUSTERIN (PTHR10970:SF1)	protein binding(GO:0005515)		HUMAN|HGNC=2095|UniProtKB=P10909
P00738	Haptoglobin;HP;ortholog	HAPTOGLOBIN-RELATED (PTHR24255:SF27)	serine-type endopeptidase activity(GO:0004252)	serine protease(PC00203)	HUMAN|HGNC=5141|UniProtKB=P00738
P16152	Carbonyl reductase [NADPH] 1;CBR1;ortholog	CARBONYL REDUCTASE [NADPH] 1 (PTHR43963:SF2)	oxidoreductase activity, acting on the CH-OH group of donors, NAD or NADP as acceptor(GO:0016616)		HUMAN|HGNC=1548|UniProtKB=P16152
P62258	14-3-3 protein epsilon;YWHAE;ortholog	14-3-3 PROTEIN EPSILON (PTHR18860:SF67)		scaffold/adaptor protein(PC00226)	HUMAN|HGNC=12851|UniProtKB=P62258
Q12805	EGF-containing fibulin-like extracellular matrix protein 1;EFEMP1;ortholog	EGF-CONTAINING FIBULIN-LIKE EXTRACELLULAR MATRIX PROTEIN 1 (PTHR24039:SF33)		extracellular matrix structural protein(PC00103)	HUMAN|HGNC=3218|UniProtKB=Q12805
P08670	Vimentin;VIM;ortholog	VIMENTIN (PTHR45652:SF5)			HUMAN|HGNC=12692|UniProtKB=P08670
P46782	40S ribosomal protein S5;RPS5;ortholog	40S RIBOSOMAL PROTEIN S5 (PTHR11205:SF34)	structural constituent of ribosome(GO:0003735);mRNA binding(GO:0003729);rRNA binding(GO:0019843)	ribosomal protein(PC00202)	HUMAN|HGNC=10426|UniProtKB=P46782
P13645	Keratin, type I cytoskeletal 10;KRT10;ortholog	KERATIN, TYPE I CYTOSKELETAL 10 (PTHR23239:SF137)			HUMAN|HGNC=6413|UniProtKB=P13645
P62899	60S ribosomal protein L31;RPL31;ortholog	60S RIBOSOMAL PROTEIN L31 (PTHR10956:SF4)	structural constituent of ribosome(GO:0003735)	ribosomal protein(PC00202)	HUMAN|HGNC=10334|UniProtKB=P62899
Q16775	Hydroxyacylglutathione hydrolase, mitochondrial;HAGH;ortholog	HYDROXYACYLGLUTATHIONE HYDROLASE, MITOCHONDRIAL (PTHR11935:SF80)			HUMAN|HGNC=4805|UniProtKB=Q16775
P07737	Profilin-1;PFN1;ortholog	PROFILIN-1 (PTHR13936:SF14)	actin binding(GO:0003779)	non-motor actin binding protein(PC00165)	HUMAN|HGNC=8881|UniProtKB=P07737
P26038	Moesin;MSN;ortholog	MOESIN (PTHR23281:SF26)		actin or actin-binding cytoskeletal protein(PC00041)	HUMAN|HGNC=7373|UniProtKB=P26038
P28072	Proteasome subunit beta type-6;PSMB6;ortholog	PROTEASOME SUBUNIT BETA TYPE-6 (PTHR11599:SF46)	endopeptidase activity(GO:0004175)		HUMAN|HGNC=9543|UniProtKB=P28072
P17661	Desmin;DES;ortholog	DESMIN (PTHR45652:SF2)			HUMAN|HGNC=2770|UniProtKB=P17661
P19652	Alpha-1-acid glycoprotein 2;ORM2;ortholog	ALPHA-1-ACID GLYCOPROTEIN 2 (PTHR11967:SF3)			HUMAN|HGNC=8499|UniProtKB=P19652
P00325	Alcohol dehydrogenase 1B;ADH1B;ortholog	ALCOHOL DEHYDROGENASE 1B (PTHR43880:SF11)	zinc ion binding(GO:0008270);oxidoreductase activity, acting on the CH-OH group of donors, NAD or NADP as acceptor(GO:0016616)	dehydrogenase(PC00092)	HUMAN|HGNC=250|UniProtKB=P00325
P49755	Transmembrane emp24 domain-containing protein 10;TMED10;ortholog	TRANSMEMBRANE EMP24 DOMAIN-CONTAINING PROTEIN 10 (PTHR22811:SF183)		vesicle coat protein(PC00235)	HUMAN|HGNC=16998|UniProtKB=P49755
P21266	Glutathione S-transferase Mu 3;GSTM3;ortholog	GLUTATHIONE S-TRANSFERASE MU 3 (PTHR11571:SF133)	transferase activity, transferring alkyl or aryl (other than methyl) groups(GO:0016765)		HUMAN|HGNC=4635|UniProtKB=P21266
Q96FW1	Ubiquitin thioesterase OTUB1;OTUB1;ortholog	UBIQUITIN THIOESTERASE OTUB1 (PTHR12931:SF19)	thiol-dependent ubiquitin-specific protease activity(GO:0004843);ubiquitin binding(GO:0043130)	cysteine protease(PC00081)	HUMAN|HGNC=23077|UniProtKB=Q96FW1
P21980	Protein-glutamine gamma-glutamyltransferase 2;TGM2;ortholog	PROTEIN-GLUTAMINE GAMMA-GLUTAMYLTRANSFERASE 2 (PTHR11590:SF6)	catalytic activity, acting on a protein(GO:0140096);transferase activity, transferring acyl groups(GO:0016746)	transferase(PC00220)	HUMAN|HGNC=11778|UniProtKB=P21980
P62873	Guanine nucleotide-binding protein G(I)/G(S)/G(T) subunit beta-1;GNB1;ortholog	GUANINE NUCLEOTIDE-BINDING PROTEIN G(I)/G(S)/G(T) SUBUNIT BETA-1 (PTHR19850:SF29)		heterotrimeric G-protein(PC00117)	HUMAN|HGNC=4396|UniProtKB=P62873
Q96AE4	Far upstream element-binding protein 1;FUBP1;ortholog	FAR UPSTREAM ELEMENT-BINDING PROTEIN 1 (PTHR10288:SF99)		RNA binding protein(PC00031)	HUMAN|HGNC=4004|UniProtKB=Q96AE4
P00558	Phosphoglycerate kinase 1;PGK1;ortholog	PHOSPHOGLYCERATE KINASE 1 (PTHR11406:SF14)	ATP binding(GO:0005524);kinase activity(GO:0016301)	carbohydrate kinase(PC00065)	HUMAN|HGNC=8896|UniProtKB=P00558
P01700	Immunoglobulin lambda variable 1-47;IGLV1-47;ortholog	IMMUNOGLOBULIN LAMBDA VARIABLE 1-44-RELATED (PTHR23267:SF413)		immunoglobulin(PC00123)	HUMAN|HGNC=5880|UniProtKB=P01700
P61978	Heterogeneous nuclear ribonucleoprotein K;HNRNPK;ortholog	HETEROGENEOUS NUCLEAR RIBONUCLEOPROTEIN K (PTHR10288:SF262)		RNA binding protein(PC00031)	HUMAN|HGNC=5044|UniProtKB=P61978
Q9NR46	Endophilin-B2;SH3GLB2;ortholog	ENDOPHILIN-B2 (PTHR14167:SF68)			HUMAN|HGNC=10834|UniProtKB=Q9NR46
P37837	Transaldolase;TALDO1;ortholog	TRANSALDOLASE (PTHR10683:SF18)	transferase activity(GO:0016740)		HUMAN|HGNC=11559|UniProtKB=P37837
P02747	Complement C1q subcomponent subunit C;C1QC;ortholog	COMPLEMENT C1Q SUBCOMPONENT SUBUNIT C (PTHR15427:SF29)			HUMAN|HGNC=1245|UniProtKB=P02747
O95336	6-phosphogluconolactonase;PGLS;ortholog	6-PHOSPHOGLUCONOLACTONASE (PTHR11054:SF0)	carboxylic ester hydrolase activity(GO:0052689)	hydrolase(PC00121)	HUMAN|HGNC=8903|UniProtKB=O95336
O43488	Aflatoxin B1 aldehyde reductase member 2;AKR7A2;ortholog	AFLATOXIN B1 ALDEHYDE REDUCTASE MEMBER 2 (PTHR43625:SF12)		reductase(PC00198)	HUMAN|HGNC=389|UniProtKB=O43488
Q8WZ42	Titin;TTN;ortholog	TITIN (PTHR13817:SF135)			HUMAN|HGNC=12403|UniProtKB=Q8WZ42
Q86YZ3	Hornerin;HRNR;ortholog	HORNERIN (PTHR22571:SF25)		cytoskeletal protein(PC00085)	HUMAN|HGNC=20846|UniProtKB=Q86YZ3
P29401	Transketolase;TKT;ortholog	TRANSKETOLASE (PTHR43195:SF3)		transketolase(PC00221)	HUMAN|HGNC=11834|UniProtKB=P29401
P23396	40S ribosomal protein S3;RPS3;ortholog	40S RIBOSOMAL PROTEIN S3 (PTHR11760:SF36)	catalytic activity, acting on DNA(GO:0140097);structural constituent of ribosome(GO:0003735);damaged DNA binding(GO:0003684)	ribosomal protein(PC00202)	HUMAN|HGNC=10420|UniProtKB=P23396
P35579	Myosin-9;MYH9;ortholog	MYOSIN-9 (PTHR45615:SF16)			HUMAN|HGNC=7579|UniProtKB=P35579
Q9H0U4	Ras-related protein Rab-1B;RAB1B;ortholog	RAS-RELATED PROTEIN RAB-1B (PTHR24073:SF1096)	GTPase activity(GO:0003924)		HUMAN|HGNC=18370|UniProtKB=Q9H0U4
P20340	Ras-related protein Rab-6A;RAB6A;ortholog	RAS-RELATED PROTEIN RAB-6A-RELATED (PTHR24073:SF1089)	GTPase activity(GO:0003924)		HUMAN|HGNC=9786|UniProtKB=P20340
P68366	Tubulin alpha-4A chain;TUBA4A;ortholog	TUBULIN ALPHA-4A CHAIN (PTHR11588:SF53)	GTP binding(GO:0005525);structural molecule activity(GO:0005198)	tubulin(PC00228)	HUMAN|HGNC=12407|UniProtKB=P68366
P13987	CD59 glycoprotein;CD59;ortholog	CD59 GLYCOPROTEIN (PTHR10036:SF9)			HUMAN|HGNC=1689|UniProtKB=P13987
P02763	Alpha-1-acid glycoprotein 1;ORM1;ortholog	ALPHA-1-ACID GLYCOPROTEIN 1 (PTHR11967:SF2)			HUMAN|HGNC=8498|UniProtKB=P02763
Q13835	Plakophilin-1;PKP1;ortholog	PLAKOPHILIN-1 (PTHR10372:SF3)	cadherin binding(GO:0045296)	intermediate filament binding protein(PC00130)	HUMAN|HGNC=9023|UniProtKB=Q13835
Q04695	Keratin, type I cytoskeletal 17;KRT17;ortholog	KERATIN, TYPE I CYTOSKELETAL 17 (PTHR23239:SF180)			HUMAN|HGNC=6427|UniProtKB=Q04695
Q15149	Plectin;PLEC;ortholog	PLECTIN (PTHR23169:SF20)	structural molecule activity(GO:0005198);cytoskeletal protein binding(GO:0008092)	intermediate filament binding protein(PC00130)	HUMAN|HGNC=9069|UniProtKB=Q15149
Q15181	Inorganic pyrophosphatase;PPA1;ortholog	INORGANIC PYROPHOSPHATASE (PTHR10286:SF47)	magnesium ion binding(GO:0000287);pyrophosphatase activity(GO:0016462)	pyrophosphatase(PC00196)	HUMAN|HGNC=9226|UniProtKB=Q15181
P00441	Superoxide dismutase [Cu-Zn];SOD1;ortholog	SUPEROXIDE DISMUTASE [CU-ZN] (PTHR10003:SF66)	copper ion binding(GO:0005507);oxidoreductase activity(GO:0016491)	oxidoreductase(PC00176)	HUMAN|HGNC=11179|UniProtKB=P00441
P51991	Heterogeneous nuclear ribonucleoprotein A3;HNRNPA3;ortholog	HETEROGENEOUS NUCLEAR RIBONUCLEOPROTEIN A3 (PTHR48026:SF12)			HUMAN|HGNC=24941|UniProtKB=P51991
P01008	Antithrombin-III;SERPINC1;ortholog	ANTITHROMBIN-III (PTHR11461:SF53)	endopeptidase inhibitor activity(GO:0004866);serine-type endopeptidase activity(GO:0004252);protease binding(GO:0002020)	protease inhibitor(PC00191)	HUMAN|HGNC=775|UniProtKB=P01008
Q9NVD7	Alpha-parvin;PARVA;ortholog	ALPHA-PARVIN (PTHR12114:SF6)	actin binding(GO:0003779)	actin and actin related protein(PC00039)	HUMAN|HGNC=14652|UniProtKB=Q9NVD7
Q16851	UTP--glucose-1-phosphate uridylyltransferase;UGP2;ortholog	UTP--GLUCOSE-1-PHOSPHATE URIDYLYLTRANSFERASE (PTHR43511:SF4)			HUMAN|HGNC=12527|UniProtKB=Q16851
P13861	cAMP-dependent protein kinase type II-alpha regulatory subunit;PRKAR2A;ortholog	CAMP-DEPENDENT PROTEIN KINASE TYPE II-ALPHA REGULATORY SUBUNIT (PTHR11635:SF153)			HUMAN|HGNC=9391|UniProtKB=P13861
P05156	Complement factor I;CFI;ortholog	COMPLEMENT FACTOR I (PTHR24253:SF91)		serine protease(PC00203)	HUMAN|HGNC=5394|UniProtKB=P05156
O14979	Heterogeneous nuclear ribonucleoprotein D-like;HNRNPDL;ortholog	HETEROGENEOUS NUCLEAR RIBONUCLEOPROTEIN D-LIKE (PTHR48033:SF2)	single-stranded RNA binding(GO:0003727);sequence-specific double-stranded DNA binding(GO:1990837)		HUMAN|HGNC=5037|UniProtKB=O14979
P62269	40S ribosomal protein S18;RPS18;ortholog	40S RIBOSOMAL PROTEIN S18 (PTHR10871:SF35)		ribosomal protein(PC00202)	HUMAN|HGNC=10401|UniProtKB=P62269
Q13867	Bleomycin hydrolase;BLMH;ortholog	BLEOMYCIN HYDROLASE (PTHR10363:SF2)	cysteine-type peptidase activity(GO:0008234)	cysteine protease(PC00081)	HUMAN|HGNC=1059|UniProtKB=Q13867
P23528	Cofilin-1;CFL1;ortholog	COFILIN-1 (PTHR11913:SF17)		non-motor actin binding protein(PC00165)	HUMAN|HGNC=1874|UniProtKB=P23528
P07099	Epoxide hydrolase 1;EPHX1;ortholog	EPOXIDE HYDROLASE 1 (PTHR21661:SF69)			HUMAN|HGNC=3401|UniProtKB=P07099
P01860	Immunoglobulin heavy constant gamma 3;IGHG3;ortholog	IMMUNOGLOBULIN HEAVY CONSTANT GAMMA 1-RELATED (PTHR23266:SF83)	signaling receptor binding(GO:0005102)	immunoglobulin(PC00123)	HUMAN|HGNC=5527|UniProtKB=P01860
P07858	Cathepsin B;CTSB;ortholog	CATHEPSIN B (PTHR12411:SF714)	cysteine-type endopeptidase activity(GO:0004197)	cysteine protease(PC00081)	HUMAN|HGNC=2527|UniProtKB=P07858
P21810	Biglycan;BGN;ortholog	BIGLYCAN (PTHR45712:SF11)			HUMAN|HGNC=1044|UniProtKB=P21810
P22314	Ubiquitin-like modifier-activating enzyme 1;UBA1;ortholog	UBIQUITIN-LIKE MODIFIER-ACTIVATING ENZYME 1 (PTHR10953:SF155)	ubiquitin-like modifier activating enzyme activity(GO:0008641)	ubiquitin-protein ligase(PC00234)	HUMAN|HGNC=12469|UniProtKB=P22314
P01594	Immunoglobulin kappa variable 1-33;IGKV1-33;ortholog	IMMUNOGLOBULIN KAPPA VARIABLE 1-33-RELATED (PTHR23267:SF309)		immunoglobulin(PC00123)	HUMAN|HGNC=5737|UniProtKB=P01594
P50395	Rab GDP dissociation inhibitor beta;GDI2;ortholog	RAB GDP DISSOCIATION INHIBITOR BETA (PTHR11787:SF1)	GTPase activity(GO:0003924);GTPase regulator activity(GO:0030695);anion binding(GO:0043168);Rab GTPase binding(GO:0017137);purine ribonucleotide binding(GO:0032555)	G-protein modulator(PC00022)	HUMAN|HGNC=4227|UniProtKB=P50395
P07437	Tubulin beta chain;TUBB;ortholog	TUBULIN BETA CHAIN (PTHR11588:SF61)	GTP binding(GO:0005525);structural molecule activity(GO:0005198)	tubulin(PC00228)	HUMAN|HGNC=20778|UniProtKB=P07437
P12956	X-ray repair cross-complementing protein 6;XRCC6;ortholog	X-RAY REPAIR CROSS-COMPLEMENTING PROTEIN 6 (PTHR12604:SF5)	telomeric DNA binding(GO:0042162);double-stranded DNA binding(GO:0003690)	DNA helicase(PC00011)	HUMAN|HGNC=4055|UniProtKB=P12956
P01871	Immunoglobulin heavy constant mu;IGHM;ortholog	IMMUNOGLOBULIN HEAVY CONSTANT MU (PTHR23266:SF120)	signaling receptor binding(GO:0005102)	immunoglobulin(PC00123)	HUMAN|HGNC=5541|UniProtKB=P01871
P31151	Protein S100-A7;S100A7;ortholog	PROTEIN S100-A7 (PTHR11639:SF128)		calmodulin-related(PC00061)	HUMAN|HGNC=10497|UniProtKB=P31151
Q01469	Fatty acid-binding protein 5;FABP5;ortholog	FATTY ACID-BINDING PROTEIN 5 (PTHR11955:SF58)			HUMAN|HGNC=3560|UniProtKB=Q01469
P17858	ATP-dependent 6-phosphofructokinase, liver type;PFKL;ortholog	ATP-DEPENDENT 6-PHOSPHOFRUCTOKINASE, LIVER TYPE (PTHR13697:SF14)	ATP binding(GO:0005524);intramolecular transferase activity(GO:0016866);identical protein binding(GO:0042802);hydro-lyase activity(GO:0016836);oxidoreductase activity(GO:0016491);carbohydrate kinase activity(GO:0019200);cation binding(GO:0043169);carbohydrate binding(GO:0030246);phosphotransferase activity, alcohol group as acceptor(GO:0016773);fructose-bisphosphate aldolase activity(GO:0004332)	carbohydrate kinase(PC00065)	HUMAN|HGNC=8876|UniProtKB=P17858
Q08554	Desmocollin-1;DSC1;ortholog	DESMOCOLLIN-1 (PTHR24025:SF8)	calcium ion binding(GO:0005509)	cadherin(PC00057)	HUMAN|HGNC=3035|UniProtKB=Q08554
P01009	Alpha-1-antitrypsin;SERPINA1;ortholog	ALPHA-1-ANTITRYPSIN (PTHR11461:SF165)	endopeptidase inhibitor activity(GO:0004866);serine-type endopeptidase activity(GO:0004252);protease binding(GO:0002020)	protease inhibitor(PC00191)	HUMAN|HGNC=8941|UniProtKB=P01009
P63241	Eukaryotic translation initiation factor 5A-1;EIF5A;ortholog	EUKARYOTIC TRANSLATION INITIATION FACTOR 5A-1 (PTHR11673:SF34)	translation regulator activity(GO:0045182);RNA binding(GO:0003723)	translation initiation factor(PC00224)	HUMAN|HGNC=3300|UniProtKB=P63241
P36955	Pigment epithelium-derived factor;SERPINF1;ortholog	PIGMENT EPITHELIUM-DERIVED FACTOR (PTHR11461:SF84)	endopeptidase inhibitor activity(GO:0004866);serine-type endopeptidase activity(GO:0004252);protease binding(GO:0002020)	protease inhibitor(PC00191)	HUMAN|HGNC=8824|UniProtKB=P36955
Q06828	Fibromodulin;FMOD;ortholog	FIBROMODULIN (PTHR45712:SF4)			HUMAN|HGNC=3774|UniProtKB=Q06828
P08758	Annexin A5;ANXA5;ortholog	ANNEXIN A5 (PTHR10502:SF26)		calcium-binding protein(PC00060)	HUMAN|HGNC=543|UniProtKB=P08758
P05783	Keratin, type I cytoskeletal 18;KRT18;ortholog	KERATIN, TYPE I CYTOSKELETAL 18 (PTHR23239:SF349)			HUMAN|HGNC=6430|UniProtKB=P05783
Q01518	Adenylyl cyclase-associated protein 1;CAP1;ortholog	ADENYLYL CYCLASE-ASSOCIATED PROTEIN 1 (PTHR10652:SF1)	actin binding(GO:0003779);enzyme binding(GO:0019899)	actin or actin-binding cytoskeletal protein(PC00041)	HUMAN|HGNC=20040|UniProtKB=Q01518
Q99832	T-complex protein 1 subunit eta;CCT7;ortholog	T-COMPLEX PROTEIN 1 SUBUNIT ETA (PTHR11353:SF22)		chaperonin(PC00073)	HUMAN|HGNC=1622|UniProtKB=Q99832
P60900	Proteasome subunit alpha type-6;PSMA6;ortholog	PROTEASOME SUBUNIT ALPHA TYPE-6 (PTHR11599:SF11)	endopeptidase activity(GO:0004175)		HUMAN|HGNC=9535|UniProtKB=P60900
P52272	Heterogeneous nuclear ribonucleoprotein M;HNRNPM;ortholog	HETEROGENEOUS NUCLEAR RIBONUCLEOPROTEIN M (PTHR23003:SF6)	mRNA binding(GO:0003729)	RNA splicing factor(PC00148)	HUMAN|HGNC=5046|UniProtKB=P52272
O75369	Filamin-B;FLNB;ortholog	FILAMIN-B (PTHR38537:SF7)			HUMAN|HGNC=3755|UniProtKB=O75369
P31939	Bifunctional purine biosynthesis protein PURH;ATIC;ortholog	BIFUNCTIONAL PURINE BIOSYNTHESIS PROTEIN PURH (PTHR11692:SF0)	hydrolase activity, acting on carbon-nitrogen (but not peptide) bonds(GO:0016810);transferase activity, transferring one-carbon groups(GO:0016741)	hydrolase(PC00121);transferase(PC00220)	HUMAN|HGNC=794|UniProtKB=P31939
P04075	Fructose-bisphosphate aldolase A;ALDOA;ortholog	FRUCTOSE-BISPHOSPHATE ALDOLASE A (PTHR11627:SF1)	fructose-bisphosphate aldolase activity(GO:0004332)		HUMAN|HGNC=414|UniProtKB=P04075
P02538	Keratin, type II cytoskeletal 6A;KRT6A;ortholog	KERATIN, TYPE II CYTOSKELETAL 6A (PTHR45616:SF39)			HUMAN|HGNC=6443|UniProtKB=P02538
P14618	Pyruvate kinase PKM;PKM;ortholog	PYRUVATE KINASE PKM (PTHR11817:SF15)	intramolecular transferase activity(GO:0016866);hydro-lyase activity(GO:0016836);oxidoreductase activity(GO:0016491);phosphotransferase activity, alcohol group as acceptor(GO:0016773);kinase activity(GO:0016301)		HUMAN|HGNC=9021|UniProtKB=P14618
P02671	Fibrinogen alpha chain;FGA;ortholog	FIBRINOGEN ALPHA CHAIN (PTHR47221:SF1)			HUMAN|HGNC=3661|UniProtKB=P02671
P49720	Proteasome subunit beta type-3;PSMB3;ortholog	PROTEASOME SUBUNIT BETA TYPE-3 (PTHR11599:SF62)	endopeptidase activity(GO:0004175)		HUMAN|HGNC=9540|UniProtKB=P49720
Q04760	Lactoylglutathione lyase;GLO1;ortholog	LACTOYLGLUTATHIONE LYASE (PTHR10374:SF30)			HUMAN|HGNC=4323|UniProtKB=Q04760
P01591	Immunoglobulin J chain;JCHAIN;ortholog	IMMUNOGLOBULIN J CHAIN (PTHR10070:SF2)		immunoglobulin(PC00123)	HUMAN|HGNC=5713|UniProtKB=P01591
P62241	40S ribosomal protein S8;RPS8;ortholog	40S RIBOSOMAL PROTEIN S8 (PTHR10394:SF12)	structural constituent of ribosome(GO:0003735)	ribosomal protein(PC00202)	HUMAN|HGNC=10441|UniProtKB=P62241
P31949	Protein S100-A11;S100A11;ortholog	PROTEIN S100-A11 (PTHR11639:SF60)		calmodulin-related(PC00061)	HUMAN|HGNC=10488|UniProtKB=P31949
B9A064	Immunoglobulin lambda-like polypeptide 5;IGLL5;ortholog	IMMUNOGLOBULIN LAMBDA CONSTANT 1-RELATED (PTHR23266:SF310)	signaling receptor binding(GO:0005102)	immunoglobulin(PC00123)	HUMAN|HGNC=38476|UniProtKB=B9A064
P31946	14-3-3 protein beta/alpha;YWHAB;ortholog	14-3-3 PROTEIN BETA/ALPHA (PTHR18860:SF28)		scaffold/adaptor protein(PC00226)	HUMAN|HGNC=12849|UniProtKB=P31946
P06576	ATP synthase subunit beta, mitochondrial;ATP5F1B;ortholog	ATP SYNTHASE SUBUNIT BETA, MITOCHONDRIAL (PTHR15184:SF58)		ATP synthase(PC00002)	HUMAN|HGNC=830|UniProtKB=P06576
P02810	Salivary acidic proline-rich phosphoprotein 1/2;PRH2;ortholog	SALIVARY ACIDIC PROLINE-RICH PHOSPHOPROTEIN 1/2 (PTHR23203:SF16)		antimicrobial response protein(PC00051)	HUMAN|HGNC=9366|UniProtKB=P02810
P08123	Collagen alpha-2(I) chain;COL1A2;ortholog	COLLAGEN ALPHA-2(I) CHAIN (PTHR24023:SF568)		extracellular matrix structural protein(PC00103)	HUMAN|HGNC=2198|UniProtKB=P08123
P11216	Glycogen phosphorylase, brain form;PYGB;ortholog	GLYCOGEN PHOSPHORYLASE, BRAIN FORM (PTHR11468:SF29)	transferase activity, transferring hexosyl groups(GO:0016758);drug binding(GO:0008144);heterocyclic compound binding(GO:1901363);organic cyclic compound binding(GO:0097159);cofactor binding(GO:0048037);small molecule binding(GO:0036094);anion binding(GO:0043168)	glycosyltransferase(PC00111)	HUMAN|HGNC=9723|UniProtKB=P11216
Q08257	Quinone oxidoreductase;CRYZ;ortholog	QUINONE OXIDOREDUCTASE (PTHR44154:SF1)			HUMAN|HGNC=2419|UniProtKB=Q08257
P05023	Sodium/potassium-transporting ATPase subunit alpha-1;ATP1A1;ortholog	SODIUM/POTASSIUM-TRANSPORTING ATPASE SUBUNIT ALPHA-1 (PTHR43294:SF9)	ATPase activity(GO:0016887);ATPase-coupled transmembrane transporter activity(GO:0042626);potassium ion transmembrane transporter activity(GO:0015079);active ion transmembrane transporter activity(GO:0022853);sodium ion transmembrane transporter activity(GO:0015081)	primary active transporter(PC00068)	HUMAN|HGNC=799|UniProtKB=P05023
P10412	Histone H1.4;HIST1H1E;ortholog	HISTONE H1.4 (PTHR11467:SF57)	chromatin DNA binding(GO:0031490);nucleosome binding(GO:0031491);double-stranded DNA binding(GO:0003690)	histone(PC00118)	HUMAN|HGNC=4718|UniProtKB=P10412
P06727	Apolipoprotein A-IV;APOA4;ortholog	APOLIPOPROTEIN A-IV (PTHR18976:SF1)	cholesterol binding(GO:0015485);O-acyltransferase activity(GO:0008374);enzyme activator activity(GO:0008047);phosphatidylcholine binding(GO:0031210)		HUMAN|HGNC=602|UniProtKB=P06727
P05155	Plasma protease C1 inhibitor;SERPING1;ortholog	PLASMA PROTEASE C1 INHIBITOR (PTHR11461:SF159)	endopeptidase inhibitor activity(GO:0004866);serine-type endopeptidase activity(GO:0004252);protease binding(GO:0002020)	protease inhibitor(PC00191)	HUMAN|HGNC=1228|UniProtKB=P05155
P84077	ADP-ribosylation factor 1;ARF1;ortholog	ADP-RIBOSYLATION FACTOR 1 (PTHR11711:SF357)	GTP binding(GO:0005525)	G-protein(PC00020)	HUMAN|HGNC=652|UniProtKB=P84077
P30044	Peroxiredoxin-5, mitochondrial;PRDX5;ortholog	PEROXIREDOXIN-5, MITOCHONDRIAL (PTHR10430:SF16)	oxidoreductase activity, acting on peroxide as acceptor(GO:0016684)		HUMAN|HGNC=9355|UniProtKB=P30044
P01834	Immunoglobulin kappa constant;IGKC;ortholog	IMMUNOGLOBULIN KAPPA CONSTANT (PTHR23266:SF79)	signaling receptor binding(GO:0005102)	immunoglobulin(PC00123)	HUMAN|HGNC=5716|UniProtKB=P01834
O00299	Chloride intracellular channel protein 1;CLIC1;ortholog	CHLORIDE INTRACELLULAR CHANNEL PROTEIN 1 (PTHR43920:SF2)	chloride channel activity(GO:0005254)		HUMAN|HGNC=2062|UniProtKB=O00299
P10809	60 kDa heat shock protein, mitochondrial;HSPD1;ortholog	60 KDA HEAT SHOCK PROTEIN, MITOCHONDRIAL (PTHR45633:SF17)	unfolded protein binding(GO:0051082)		HUMAN|HGNC=5261|UniProtKB=P10809
Q16555	Dihydropyrimidinase-related protein 2;DPYSL2;ortholog	DIHYDROPYRIMIDINASE-RELATED PROTEIN 2 (PTHR11647:SF56)	dihydropyrimidinase activity(GO:0004157)	hydrolase(PC00121)	HUMAN|HGNC=3014|UniProtKB=Q16555
Q9HC84	Mucin-5B;MUC5B;ortholog	MUCIN-5B (PTHR11339:SF269)		extracellular matrix protein(PC00102)	HUMAN|HGNC=7516|UniProtKB=Q9HC84
P62424	60S ribosomal protein L7a;RPL7A;ortholog	60S RIBOSOMAL PROTEIN L7A (PTHR23105:SF161)	RNA binding(GO:0003723)	ribosomal protein(PC00202)	HUMAN|HGNC=10364|UniProtKB=P62424
P30041	Peroxiredoxin-6;PRDX6;ortholog	PEROXIREDOXIN-6 (PTHR43503:SF11)		peroxidase(PC00180)	HUMAN|HGNC=16753|UniProtKB=P30041
P05109	Protein S100-A8;S100A8;ortholog	PROTEIN S100-A8 (PTHR11639:SF5)		calmodulin-related(PC00061)	HUMAN|HGNC=10498|UniProtKB=P05109
P07996	Thrombospondin-1;THBS1;ortholog	THROMBOSPONDIN-1 (PTHR10199:SF78)			HUMAN|HGNC=11785|UniProtKB=P07996
Q16777	Histone H2A type 2-C;HIST2H2AC;ortholog	HISTONE H2A TYPE 2-C (PTHR23430:SF130)	DNA binding(GO:0003677)	histone(PC00118)	HUMAN|HGNC=4738|UniProtKB=Q16777
Q06830	Peroxiredoxin-1;PRDX1;ortholog	PEROXIREDOXIN-1 (PTHR10681:SF111)	oxidoreductase activity, acting on peroxide as acceptor(GO:0016684)	peroxidase(PC00180)	HUMAN|HGNC=9352|UniProtKB=Q06830
P02750	Leucine-rich alpha-2-glycoprotein;LRG1;ortholog	LEUCINE-RICH ALPHA-2-GLYCOPROTEIN (PTHR45617:SF101)			HUMAN|HGNC=29480|UniProtKB=P02750
P16403	Histone H1.2;HIST1H1C;ortholog	HISTONE H1.1-RELATED (PTHR11467:SF20)	chromatin DNA binding(GO:0031490);nucleosome binding(GO:0031491);double-stranded DNA binding(GO:0003690)	histone(PC00118)	HUMAN|HGNC=4716|UniProtKB=P16403
P46940	Ras GTPase-activating-like protein IQGAP1;IQGAP1;ortholog	RAS GTPASE-ACTIVATING-LIKE PROTEIN IQGAP1 (PTHR14149:SF15)		GTPase-activating protein(PC00257)	HUMAN|HGNC=6110|UniProtKB=P46940
P04080	Cystatin-B;CSTB;ortholog	CYSTATIN-B (PTHR11414:SF22)	endopeptidase inhibitor activity(GO:0004866);endopeptidase activity(GO:0004175);cysteine-type peptidase activity(GO:0008234);protease binding(GO:0002020)	protease inhibitor(PC00191)	HUMAN|HGNC=2482|UniProtKB=P04080
Q9ULV4	Coronin-1C;CORO1C;ortholog	CORONIN-1C (PTHR10856:SF10)	actin filament binding(GO:0051015)	non-motor actin binding protein(PC00165)	HUMAN|HGNC=2254|UniProtKB=Q9ULV4
P02766	Transthyretin;TTR;ortholog	TRANSTHYRETIN (PTHR10395:SF12)		hydrolase(PC00121)	HUMAN|HGNC=12405|UniProtKB=P02766
Q16658	Fascin;FSCN1;ortholog	FASCIN (PTHR10551:SF23)	actin filament binding(GO:0051015)	non-motor actin binding protein(PC00165)	HUMAN|HGNC=11148|UniProtKB=Q16658
P62942	Peptidyl-prolyl cis-trans isomerase FKBP1A;FKBP1A;ortholog	PEPTIDYL-PROLYL CIS-TRANS ISOMERASE FKBP1A-RELATED (PTHR10516:SF301)	catalytic activity, acting on a protein(GO:0140096);isomerase activity(GO:0016853)	chaperone(PC00072)	HUMAN|HGNC=3711|UniProtKB=P62942
P02462	Collagen alpha-1(IV) chain;COL4A1;ortholog	COLLAGEN ALPHA-1(IV) CHAIN (PTHR24023:SF854)		extracellular matrix structural protein(PC00103)	HUMAN|HGNC=2202|UniProtKB=P02462
P35542	Serum amyloid A-4 protein;SAA4;ortholog	SERUM AMYLOID A-4 PROTEIN (PTHR23424:SF8)	receptor ligand activity(GO:0048018)	apolipoprotein(PC00052)	HUMAN|HGNC=10516|UniProtKB=P35542
P68371	Tubulin beta-4B chain;TUBB4B;ortholog	TUBULIN BETA-4B CHAIN (PTHR11588:SF247)	GTP binding(GO:0005525);structural molecule activity(GO:0005198)	tubulin(PC00228)	HUMAN|HGNC=20771|UniProtKB=P68371
Q04917	14-3-3 protein eta;YWHAH;ortholog	14-3-3 PROTEIN ETA (PTHR18860:SF16)		scaffold/adaptor protein(PC00226)	HUMAN|HGNC=12853|UniProtKB=Q04917
P02649	Apolipoprotein E;APOE;ortholog	APOLIPOPROTEIN E (PTHR18976:SF2)			HUMAN|HGNC=613|UniProtKB=P02649
P60953	Cell division control protein 42 homolog;CDC42;ortholog	CELL DIVISION CONTROL PROTEIN 42 HOMOLOG (PTHR24072:SF136)	GTP binding(GO:0005525);GTPase activity(GO:0003924)	small GTPase(PC00208)	HUMAN|HGNC=1736|UniProtKB=P60953
O14773	Tripeptidyl-peptidase 1;TPP1;ortholog	TRIPEPTIDYL-PEPTIDASE 1 (PTHR14218:SF15)	serine hydrolase activity(GO:0017171);endopeptidase activity(GO:0004175)	serine protease(PC00203)	HUMAN|HGNC=2073|UniProtKB=O14773
P39019	40S ribosomal protein S19;RPS19;ortholog	40S RIBOSOMAL PROTEIN S19 (PTHR11710:SF17)	RNA binding(GO:0003723);structural constituent of ribosome(GO:0003735)	ribosomal protein(PC00202)	HUMAN|HGNC=10402|UniProtKB=P39019
P39656	Dolichyl-diphosphooligosaccharide--protein glycosyltransferase 48 kDa subunit;DDOST;ortholog	DOLICHYL-DIPHOSPHOOLIGOSACCHARIDE--PROTEIN GLYCOSYLTRANSFERASE 48 KDA SUBUNIT (PTHR10830:SF0)	oligosaccharyl transferase activity(GO:0004576)	glycosyltransferase(PC00111)	HUMAN|HGNC=2728|UniProtKB=P39656
P61604	10 kDa heat shock protein, mitochondrial;HSPE1;ortholog	10 KDA HEAT SHOCK PROTEIN, MITOCHONDRIAL (PTHR10772:SF0)	metal ion binding(GO:0046872);chaperone binding(GO:0051087);unfolded protein binding(GO:0051082)	chaperonin(PC00073)	HUMAN|HGNC=5269|UniProtKB=P61604
P49411	Elongation factor Tu, mitochondrial;TUFM;ortholog	ELONGATION FACTOR TU, MITOCHONDRIAL (PTHR43721:SF22)	translation regulator activity(GO:0045182);RNA binding(GO:0003723)	translation elongation factor(PC00222)	HUMAN|HGNC=12420|UniProtKB=P49411
P07585	Decorin;DCN;ortholog	DECORIN (PTHR45712:SF14)			HUMAN|HGNC=2705|UniProtKB=P07585
P63000	Ras-related C3 botulinum toxin substrate 1;RAC1;ortholog	RAS-RELATED C3 BOTULINUM TOXIN SUBSTRATE 1 (PTHR24072:SF105)	GTP binding(GO:0005525);protein kinase binding(GO:0019901);GTPase activity(GO:0003924)	small GTPase(PC00208)	HUMAN|HGNC=9801|UniProtKB=P63000
Q03135	Caveolin-1;CAV1;ortholog	CAVEOLIN-1 (PTHR10844:SF18)	molecular adaptor activity(GO:0060090)	scaffold/adaptor protein(PC00226)	HUMAN|HGNC=1527|UniProtKB=Q03135
Q9UHL4	Dipeptidyl peptidase 2;DPP7;ortholog	DIPEPTIDYL PEPTIDASE 2 (PTHR11010:SF38)	peptidase activity, acting on L-amino acid peptides(GO:0070011)	serine protease(PC00203)	HUMAN|HGNC=14892|UniProtKB=Q9UHL4
P69891	Hemoglobin subunit gamma-1;HBG1;ortholog	HEMOGLOBIN SUBUNIT GAMMA-1 (PTHR11442:SF52)	protein binding(GO:0005515);drug binding(GO:0008144);organic acid binding(GO:0043177);oxidoreductase activity, acting on peroxide as acceptor(GO:0016684);transporter activity(GO:0005215);heme binding(GO:0020037)		HUMAN|HGNC=4831|UniProtKB=P69891
P03973	Antileukoproteinase;SLPI;ortholog	ANTILEUKOPROTEINASE (PTHR19441:SF44)		protease inhibitor(PC00191)	HUMAN|HGNC=11092|UniProtKB=P03973
P62805	Histone H4;HIST4H4;ortholog	HISTONE H4 (PTHR10484:SF163)	DNA binding(GO:0003677)	histone(PC00118)	HUMAN|HGNC=20510|UniProtKB=P62805
P02743	Serum amyloid P-component;APCS;ortholog	SERUM AMYLOID P-COMPONENT (PTHR45869:SF5)	complement binding(GO:0001848);low-density lipoprotein particle binding(GO:0030169)		HUMAN|HGNC=584|UniProtKB=P02743
P14174	Macrophage migration inhibitory factor;MIF;ortholog	MACROPHAGE MIGRATION INHIBITORY FACTOR (PTHR11954:SF6)		decarboxylase(PC00089)	HUMAN|HGNC=7097|UniProtKB=P14174
P00568	Adenylate kinase isoenzyme 1;AK1;ortholog	ADENYLATE KINASE ISOENZYME 1 (PTHR23359:SF59)		nucleotide kinase(PC00172)	HUMAN|HGNC=361|UniProtKB=P00568
Q04118	Basic salivary proline-rich protein 3;PRB3;ortholog	BASIC SALIVARY PROLINE-RICH PROTEIN 3 (PTHR23203:SF4)		antimicrobial response protein(PC00051)	HUMAN|HGNC=9339|UniProtKB=Q04118
A0A075B7B8	Immunoglobulin heavy variable 3/OR16-12 (non-functional) (Fragment);IGHV3OR16-12;ortholog	IMMUNOGLOBULIN HEAVY VARIABLE 3-23-RELATED (PTHR23266:SF307)	signaling receptor binding(GO:0005102)	immunoglobulin(PC00123)	HUMAN|HGNC=5636|UniProtKB=A0A075B7B8
Q05682	Caldesmon;CALD1;ortholog	CALDESMON (PTHR18949:SF0)		non-motor actin binding protein(PC00165)	HUMAN|HGNC=1441|UniProtKB=Q05682
Q15019	Septin-2;SEPT2;ortholog	SEPTIN-2 (PTHR18884:SF67)	GTPase activity(GO:0003924);molecular adaptor activity(GO:0060090)	cytoskeletal protein(PC00085)	HUMAN|HGNC=7729|UniProtKB=Q15019
P31947	14-3-3 protein sigma;SFN;ortholog	14-3-3 PROTEIN SIGMA (PTHR18860:SF14)		scaffold/adaptor protein(PC00226)	HUMAN|HGNC=10773|UniProtKB=P31947
P31944	Caspase-14;CASP14;ortholog	CASPASE-14 (PTHR10454:SF131)	cysteine-type endopeptidase activity involved in apoptotic process(GO:0097153)	protease(PC00190)	HUMAN|HGNC=1502|UniProtKB=P31944
Q9NZJ9	Diphosphoinositol polyphosphate phosphohydrolase 2;NUDT4;ortholog	DIPHOSPHOINOSITOL POLYPHOSPHATE PHOSPHOHYDROLASE 2-RELATED (PTHR12629:SF6)	nucleotide diphosphatase activity(GO:0004551)	phosphatase(PC00181)	HUMAN|HGNC=8051|UniProtKB=Q9NZJ9
P84243	Histone H3.3;H3F3B;ortholog	HISTONE H3.3-RELATED (PTHR11426:SF228)			HUMAN|HGNC=4764|UniProtKB=P84243
P19827	Inter-alpha-trypsin inhibitor heavy chain H1;ITIH1;ortholog	INTER-ALPHA-TRYPSIN INHIBITOR HEAVY CHAIN H1 (PTHR10338:SF106)		protease inhibitor(PC00191)	HUMAN|HGNC=6166|UniProtKB=P19827
P35908	Keratin, type II cytoskeletal 2 epidermal;KRT2;ortholog	KERATIN, TYPE II CYTOSKELETAL 2 EPIDERMAL (PTHR45616:SF14)			HUMAN|HGNC=6439|UniProtKB=P35908
Q05707	Collagen alpha-1(XIV) chain;COL14A1;ortholog	COLLAGEN ALPHA-1(XIV) CHAIN (PTHR24020:SF15)		extracellular matrix structural protein(PC00103)	HUMAN|HGNC=2191|UniProtKB=Q05707
P61160	Actin-related protein 2;ACTR2;ortholog	ACTIN-RELATED PROTEIN 2 (PTHR11937:SF409)	actin filament binding(GO:0051015)	actin and actin related protein(PC00039)	HUMAN|HGNC=169|UniProtKB=P61160
P81605	Dermcidin;DCD;ortholog	DERMCIDIN (PTHR40711:SF1)			HUMAN|HGNC=14669|UniProtKB=P81605
Q99497	Protein/nucleic acid deglycase DJ-1;PARK7;ortholog	PROTEIN/NUCLEIC ACID DEGLYCASE DJ-1 (PTHR48094:SF16)			HUMAN|HGNC=16369|UniProtKB=Q99497
P68104	Elongation factor 1-alpha 1;EEF1A1;ortholog	ELONGATION FACTOR 1-ALPHA 1-RELATED (PTHR23115:SF222)	translation regulator activity(GO:0045182);RNA binding(GO:0003723);GTPase activity(GO:0003924)	translation factor(PC00223)	HUMAN|HGNC=3189|UniProtKB=P68104
P02654	Apolipoprotein C-I;APOC1;ortholog	APOLIPOPROTEIN C-I (PTHR16565:SF2)		apolipoprotein(PC00052)	HUMAN|HGNC=607|UniProtKB=P02654
Q96FQ6	Protein S100-A16;S100A16;ortholog	PROTEIN S100-A16 (PTHR11639:SF76)		calmodulin-related(PC00061)	HUMAN|HGNC=20441|UniProtKB=Q96FQ6
P17655	Calpain-2 catalytic subunit;CAPN2;ortholog	CALPAIN-2 CATALYTIC SUBUNIT (PTHR10183:SF268)	calcium-dependent cysteine-type endopeptidase activity(GO:0004198)	cysteine protease(PC00081)	HUMAN|HGNC=1479|UniProtKB=P17655
Q07020	60S ribosomal protein L18;RPL18;ortholog	60S RIBOSOMAL PROTEIN L18 (PTHR10934:SF6)	RNA binding(GO:0003723);structural constituent of ribosome(GO:0003735)	ribosomal protein(PC00202)	HUMAN|HGNC=10310|UniProtKB=Q07020
P10599	Thioredoxin;TXN;ortholog	THIOREDOXIN (PTHR10438:SF18)			HUMAN|HGNC=12435|UniProtKB=P10599
P35580	Myosin-10;MYH10;ortholog	MYOSIN-10 (PTHR45615:SF24)			HUMAN|HGNC=7568|UniProtKB=P35580
P61981	14-3-3 protein gamma;YWHAG;ortholog	14-3-3 PROTEIN GAMMA (PTHR18860:SF22)		scaffold/adaptor protein(PC00226)	HUMAN|HGNC=12852|UniProtKB=P61981
P34896	Serine hydroxymethyltransferase, cytosolic;SHMT1;ortholog	SERINE HYDROXYMETHYLTRANSFERASE, CYTOSOLIC (PTHR11680:SF21)	translation regulator activity(GO:0045182);zinc ion binding(GO:0008270);protein homodimerization activity(GO:0042803);drug binding(GO:0008144);cofactor binding(GO:0048037);mRNA binding(GO:0003729);amino acid binding(GO:0016597);transferase activity, transferring one-carbon groups(GO:0016741)	methyltransferase(PC00155)	HUMAN|HGNC=10850|UniProtKB=P34896
P04217	Alpha-1B-glycoprotein;A1BG;ortholog	ALPHA-1B-GLYCOPROTEIN (PTHR11738:SF159)		immunoglobulin receptor superfamily(PC00124)	HUMAN|HGNC=5|UniProtKB=P04217
P00387	NADH-cytochrome b5 reductase 3;CYB5R3;ortholog	NADH-CYTOCHROME B5 REDUCTASE 3 (PTHR19370:SF121)	flavin adenine dinucleotide binding(GO:0050660)		HUMAN|HGNC=2873|UniProtKB=P00387
Q08380	Galectin-3-binding protein;LGALS3BP;ortholog	GALECTIN-3-BINDING PROTEIN (PTHR24410:SF16)			HUMAN|HGNC=6564|UniProtKB=Q08380
P09871	Complement C1s subcomponent;C1S;ortholog	COMPLEMENT C1S SUBCOMPONENT (PTHR24255:SF18)	serine-type endopeptidase activity(GO:0004252)	serine protease(PC00203)	HUMAN|HGNC=1247|UniProtKB=P09871
Q96KP4	Cytosolic non-specific dipeptidase;CNDP2;ortholog	CYTOSOLIC NON-SPECIFIC DIPEPTIDASE (PTHR43270:SF11)		metalloprotease(PC00153)	HUMAN|HGNC=24437|UniProtKB=Q96KP4
Q92530	Proteasome inhibitor PI31 subunit;PSMF1;ortholog	PROTEASOME INHIBITOR PI31 SUBUNIT (PTHR13266:SF1)		protease inhibitor(PC00191)	HUMAN|HGNC=9571|UniProtKB=Q92530
P07305	Histone H1.0;H1F0;ortholog	HISTONE H1.0 (PTHR11467:SF102)	chromatin DNA binding(GO:0031490);nucleosome binding(GO:0031491);double-stranded DNA binding(GO:0003690)	histone(PC00118)	HUMAN|HGNC=4714|UniProtKB=P07305
Q9HC38	Glyoxalase domain-containing protein 4;GLOD4;ortholog	GLYOXALASE DOMAIN-CONTAINING PROTEIN 4 (PTHR46466:SF1)			HUMAN|HGNC=14111|UniProtKB=Q9HC38
P13798	Acylamino-acid-releasing enzyme;APEH;ortholog	ACYLAMINO-ACID-RELEASING ENZYME (PTHR42776:SF4)	serine-type endopeptidase activity(GO:0004252)	serine protease(PC00203)	HUMAN|HGNC=586|UniProtKB=P13798
P25705	ATP synthase subunit alpha, mitochondrial;ATP5F1A;ortholog	ATP SYNTHASE SUBUNIT ALPHA, MITOCHONDRIAL (PTHR48082:SF3)			HUMAN|HGNC=823|UniProtKB=P25705
P32119	Peroxiredoxin-2;PRDX2;ortholog	PEROXIREDOXIN-2 (PTHR10681:SF161)	oxidoreductase activity, acting on peroxide as acceptor(GO:0016684)	peroxidase(PC00180)	HUMAN|HGNC=9353|UniProtKB=P32119
P12429	Annexin A3;ANXA3;ortholog	ANNEXIN A3 (PTHR10502:SF25)	phospholipase A2 activity(GO:0004623);protein binding(GO:0005515);enzyme inhibitor activity(GO:0004857);calcium-dependent phospholipid binding(GO:0005544)	calcium-binding protein(PC00060)	HUMAN|HGNC=541|UniProtKB=P12429
P0C0L4	Complement C4-A;C4A;ortholog	COMPLEMENT C4-A-RELATED (PTHR11412:SF86)		protease inhibitor(PC00191)	HUMAN|HGNC=1323|UniProtKB=P0C0L4
Q6UWP8	Suprabasin;SBSN;ortholog	SUPRABASIN (PTHR23243:SF3)			HUMAN|HGNC=24950|UniProtKB=Q6UWP8
P04843	Dolichyl-diphosphooligosaccharide--protein glycosyltransferase subunit 1;RPN1;ortholog	DOLICHYL-DIPHOSPHOOLIGOSACCHARIDE--PROTEIN GLYCOSYLTRANSFERASE SUBUNIT 1 (PTHR21049:SF0)	oligosaccharyl transferase activity(GO:0004576)	glycosyltransferase(PC00111)	HUMAN|HGNC=10381|UniProtKB=P04843
P45880	Voltage-dependent anion-selective channel protein 2;VDAC2;ortholog	VOLTAGE-DEPENDENT ANION-SELECTIVE CHANNEL PROTEIN 2 (PTHR11743:SF12)	inorganic anion transmembrane transporter activity(GO:0015103);ion channel activity(GO:0005216);voltage-gated ion channel activity(GO:0005244)	voltage-gated ion channel(PC00241)	HUMAN|HGNC=12672|UniProtKB=P45880
P00751	Complement factor B;CFB;ortholog	COMPLEMENT FACTOR B (PTHR46393:SF1)			HUMAN|HGNC=1037|UniProtKB=P00751
P06733	Alpha-enolase;ENO1;ortholog	ALPHA-ENOLASE (PTHR11902:SF12)		lyase(PC00144)	HUMAN|HGNC=3350|UniProtKB=P06733
P14625	Endoplasmin;HSP90B1;ortholog	ENDOPLASMIN (PTHR11528:SF96)	unfolded protein binding(GO:0051082)	Hsp90 family chaperone(PC00028)	HUMAN|HGNC=12028|UniProtKB=P14625
P02765	Alpha-2-HS-glycoprotein;AHSG;ortholog	ALPHA-2-HS-GLYCOPROTEIN (PTHR13814:SF6)	endopeptidase inhibitor activity(GO:0004866);endopeptidase activity(GO:0004175);protease binding(GO:0002020)	protease inhibitor(PC00191)	HUMAN|HGNC=349|UniProtKB=P02765
Q93077	Histone H2A type 1-C;HIST1H2AC;ortholog	HISTONE H2A TYPE 1-C (PTHR23430:SF28)	DNA binding(GO:0003677)	histone(PC00118)	HUMAN|HGNC=4733|UniProtKB=Q93077
P03952	Plasma kallikrein;KLKB1;ortholog	PLASMA KALLIKREIN (PTHR24253:SF64)		serine protease(PC00203)	HUMAN|HGNC=6371|UniProtKB=P03952
Q15942	Zyxin;ZYX;ortholog	ZYXIN (PTHR24212:SF1)		actin or actin-binding cytoskeletal protein(PC00041)	HUMAN|HGNC=13200|UniProtKB=Q15942
P08729	Keratin, type II cytoskeletal 7;KRT7;ortholog	KERATIN, TYPE II CYTOSKELETAL 7 (PTHR45616:SF21)			HUMAN|HGNC=6445|UniProtKB=P08729
O60437	Periplakin;PPL;ortholog	PERIPLAKIN (PTHR23169:SF10)		intermediate filament binding protein(PC00130)	HUMAN|HGNC=9273|UniProtKB=O60437
P06744	Glucose-6-phosphate isomerase;GPI;ortholog	GLUCOSE-6-PHOSPHATE ISOMERASE (PTHR11469:SF1)	intramolecular transferase activity(GO:0016866);small molecule binding(GO:0036094);carbohydrate binding(GO:0030246)	isomerase(PC00135)	HUMAN|HGNC=4458|UniProtKB=P06744
Q99798	Aconitate hydratase, mitochondrial;ACO2;ortholog	ACONITATE HYDRATASE, MITOCHONDRIAL (PTHR43160:SF6)	hydro-lyase activity(GO:0016836);cofactor binding(GO:0048037)	hydratase(PC00120)	HUMAN|HGNC=118|UniProtKB=Q99798
P49788	Retinoic acid receptor responder protein 1;RARRES1;ortholog	RETINOIC ACID RECEPTOR RESPONDER PROTEIN 1 (PTHR28591:SF2)	endopeptidase inhibitor activity(GO:0004866);protease binding(GO:0002020);metalloendopeptidase activity(GO:0004222)	protease inhibitor(PC00191)	HUMAN|HGNC=9867|UniProtKB=P49788
P51884	Lumican;LUM;ortholog	LUMICAN (PTHR45712:SF6)			HUMAN|HGNC=6724|UniProtKB=P51884
Q6NZI2	Caveolae-associated protein 1;CAVIN1;ortholog	CAVEOLAE-ASSOCIATED PROTEIN 1 (PTHR15240:SF3)		membrane traffic protein(PC00150)	HUMAN|HGNC=9688|UniProtKB=Q6NZI2
P62937	Peptidyl-prolyl cis-trans isomerase A;PPIA;ortholog	PEPTIDYL-PROLYL CIS-TRANS ISOMERASE A (PTHR11071:SF490)	catalytic activity, acting on a protein(GO:0140096);drug binding(GO:0008144);peptide binding(GO:0042277);unfolded protein binding(GO:0051082);isomerase activity(GO:0016853)		HUMAN|HGNC=9253|UniProtKB=P62937
P62979	Ubiquitin-40S ribosomal protein S27a;RPS27A;ortholog	UBIQUITIN-40S RIBOSOMAL PROTEIN S27A (PTHR10666:SF258)	RNA binding(GO:0003723);ubiquitin protein ligase binding(GO:0031625);structural constituent of ribosome(GO:0003735)		HUMAN|HGNC=10417|UniProtKB=P62979
P30050	60S ribosomal protein L12;RPL12;ortholog	60S RIBOSOMAL PROTEIN L12 (PTHR11661:SF21)	structural constituent of ribosome(GO:0003735);rRNA binding(GO:0019843)	ribosomal protein(PC00202)	HUMAN|HGNC=10302|UniProtKB=P30050
P07910	Heterogeneous nuclear ribonucleoproteins C1/C2;HNRNPC;ortholog	HETEROGENEOUS NUCLEAR RIBONUCLEOPROTEINS C1/C2 (PTHR13968:SF3)	RNA binding(GO:0003723)		HUMAN|HGNC=5035|UniProtKB=P07910
O00391	Sulfhydryl oxidase 1;QSOX1;ortholog	SULFHYDRYL OXIDASE 1 (PTHR22897:SF6)	catalytic activity, acting on a protein(GO:0140096);oxidoreductase activity(GO:0016491);isomerase activity(GO:0016853)	oxidase(PC00175)	HUMAN|HGNC=9756|UniProtKB=O00391
P16157	Ankyrin-1;ANK1;ortholog	ANKYRIN-1 (PTHR24133:SF38)	ion channel binding(GO:0044325)		HUMAN|HGNC=492|UniProtKB=P16157
P18669	Phosphoglycerate mutase 1;PGAM1;ortholog	PHOSPHOGLYCERATE MUTASE 1 (PTHR11931:SF28)			HUMAN|HGNC=8888|UniProtKB=P18669
P00747	Plasminogen;PLG;ortholog	PLASMINOGEN (PTHR24261:SF13)	serine-type endopeptidase activity(GO:0004252)	serine protease(PC00203)	HUMAN|HGNC=9071|UniProtKB=P00747
P35749	Myosin-11;MYH11;ortholog	MYOSIN-11 (PTHR45615:SF23)			HUMAN|HGNC=7569|UniProtKB=P35749
Q9Y490	Talin-1;TLN1;ortholog	TALIN-1 (PTHR19981:SF7)			HUMAN|HGNC=11845|UniProtKB=Q9Y490
P31942	Heterogeneous nuclear ribonucleoprotein H3;HNRNPH3;ortholog	HETEROGENEOUS NUCLEAR RIBONUCLEOPROTEIN H3 (PTHR13976:SF36)		RNA splicing factor(PC00148)	HUMAN|HGNC=5043|UniProtKB=P31942
P59666	Neutrophil defensin 3;DEFA3;ortholog	NEUTROPHIL DEFENSIN 1-RELATED (PTHR11876:SF19)			HUMAN|HGNC=2762|UniProtKB=P59666
O75915	PRA1 family protein 3;ARL6IP5;ortholog	PRA1 FAMILY PROTEIN 3 (PTHR12859:SF2)		amino acid transporter(PC00046)	HUMAN|HGNC=16937|UniProtKB=O75915
O43707	Alpha-actinin-4;ACTN4;ortholog	ALPHA-ACTININ-4 (PTHR11915:SF425)			HUMAN|HGNC=166|UniProtKB=O43707
Q15847	Adipogenesis regulatory factor;ADIRF;ortholog	ADIPOGENESIS REGULATORY FACTOR (PTHR39227:SF1)			HUMAN|HGNC=24043|UniProtKB=Q15847
P18085	ADP-ribosylation factor 4;ARF4;ortholog	ADP-RIBOSYLATION FACTOR 4 (PTHR11711:SF110)	GTP binding(GO:0005525)	G-protein(PC00020)	HUMAN|HGNC=655|UniProtKB=P18085
P02753	Retinol-binding protein 4;RBP4;ortholog	RETINOL-BINDING PROTEIN 4 (PTHR11873:SF2)		transfer/carrier protein(PC00219)	HUMAN|HGNC=9922|UniProtKB=P02753
P02760	Protein AMBP;AMBP;ortholog	PROTEIN AMBP (PTHR46676:SF1)	endopeptidase inhibitor activity(GO:0004866);serine-type endopeptidase activity(GO:0004252);protease binding(GO:0002020)		HUMAN|HGNC=453|UniProtKB=P02760
Q14980	Nuclear mitotic apparatus protein 1;NUMA1;ortholog	NUCLEAR MITOTIC APPARATUS PROTEIN 1 (PTHR18902:SF24)		microtubule or microtubule-binding cytoskeletal protein(PC00157)	HUMAN|HGNC=8059|UniProtKB=Q14980
O75874	Isocitrate dehydrogenase [NADP] cytoplasmic;IDH1;ortholog	ISOCITRATE DEHYDROGENASE [NADP] CYTOPLASMIC (PTHR11822:SF28)	oxidoreductase activity, acting on the CH-OH group of donors, NAD or NADP as acceptor(GO:0016616)		HUMAN|HGNC=5382|UniProtKB=O75874
P00491	Purine nucleoside phosphorylase;PNP;ortholog	PURINE NUCLEOSIDE PHOSPHORYLASE (PTHR11904:SF12)	transferase activity, transferring pentosyl groups(GO:0016763)	nucleotide kinase(PC00172)	HUMAN|HGNC=7892|UniProtKB=P00491
P12109	Collagen alpha-1(VI) chain;COL6A1;ortholog	COLLAGEN ALPHA-1(VI) CHAIN (PTHR24020:SF18)		extracellular matrix structural protein(PC00103)	HUMAN|HGNC=2211|UniProtKB=P12109
P02788	Lactotransferrin;LTF;ortholog	LACTOTRANSFERRIN (PTHR11485:SF33)		transfer/carrier protein(PC00219)	HUMAN|HGNC=6720|UniProtKB=P02788
P11277	Spectrin beta chain, erythrocytic;SPTB;ortholog	SPECTRIN BETA CHAIN, ERYTHROCYTIC (PTHR11915:SF248)			HUMAN|HGNC=11274|UniProtKB=P11277
P07358	Complement component C8 beta chain;C8B;ortholog	COMPLEMENT COMPONENT C8 BETA CHAIN (PTHR45742:SF5)			HUMAN|HGNC=1353|UniProtKB=P07358
Q9NZN4	EH domain-containing protein 2;EHD2;ortholog	EH DOMAIN-CONTAINING PROTEIN 2 (PTHR11216:SF62)		membrane traffic protein(PC00150)	HUMAN|HGNC=3243|UniProtKB=Q9NZN4
P0DOY3	Immunoglobulin lambda constant 3;IGLC3;ortholog	IMMUNOGLOBULIN LAMBDA CONSTANT 2-RELATED (PTHR23266:SF283)	signaling receptor binding(GO:0005102)	immunoglobulin(PC00123)	HUMAN|HGNC=5857|UniProtKB=P0DOY3
P10768	S-formylglutathione hydrolase;ESD;ortholog	S-FORMYLGLUTATHIONE HYDROLASE (PTHR10061:SF0)	hydrolase activity, acting on ester bonds(GO:0016788)	serine protease(PC00203)	HUMAN|HGNC=3465|UniProtKB=P10768
P43652	Afamin;AFM;ortholog	AFAMIN (PTHR11385:SF14)	carboxylic acid binding(GO:0031406);zinc ion binding(GO:0008270);heterocyclic compound binding(GO:1901363);organic cyclic compound binding(GO:0097159);lipid binding(GO:0008289)	transfer/carrier protein(PC00219)	HUMAN|HGNC=316|UniProtKB=P43652
Q16778	Histone H2B type 2-E;HIST2H2BE;ortholog	HISTONE H2B TYPE 2-E (PTHR23428:SF259)	DNA binding(GO:0003677)	histone(PC00118)	HUMAN|HGNC=4760|UniProtKB=Q16778
P24844	Myosin regulatory light polypeptide 9;MYL9;ortholog	MYOSIN REGULATORY LIGHT POLYPEPTIDE 9 (PTHR23049:SF66)		actin or actin-binding cytoskeletal protein(PC00041)	HUMAN|HGNC=15754|UniProtKB=P24844
P11021	Endoplasmic reticulum chaperone BiP;HSPA5;ortholog	ENDOPLASMIC RETICULUM CHAPERONE BIP (PTHR19375:SF380)	ATP binding(GO:0005524);heat shock protein binding(GO:0031072);unfolded protein binding(GO:0051082);ATPase activity, coupled(GO:0042623)		HUMAN|HGNC=5238|UniProtKB=P11021
P02746	Complement C1q subcomponent subunit B;C1QB;ortholog	COMPLEMENT C1Q SUBCOMPONENT SUBUNIT B (PTHR15427:SF18)			HUMAN|HGNC=1242|UniProtKB=P02746
P04003	C4b-binding protein alpha chain;C4BPA;ortholog	C4B-BINDING PROTEIN ALPHA CHAIN (PTHR19325:SF341)			HUMAN|HGNC=1325|UniProtKB=P04003
P04271	Protein S100-B;S100B;ortholog	PROTEIN S100-B-RELATED (PTHR11639:SF134)		calmodulin-related(PC00061)	HUMAN|HGNC=10500|UniProtKB=P04271
P78417	Glutathione S-transferase omega-1;GSTO1;ortholog	GLUTATHIONE S-TRANSFERASE OMEGA-1 (PTHR43968:SF5)	disulfide oxidoreductase activity(GO:0015036)		HUMAN|HGNC=13312|UniProtKB=P78417
P01857	Immunoglobulin heavy constant gamma 1;IGHG1;ortholog	IMMUNOGLOBULIN HEAVY CONSTANT GAMMA 1-RELATED (PTHR23266:SF83)	signaling receptor binding(GO:0005102)	immunoglobulin(PC00123)	HUMAN|HGNC=5525|UniProtKB=P01857
Q5D862	Filaggrin-2;FLG2;ortholog	FILAGGRIN-2 (PTHR22571:SF24)		cytoskeletal protein(PC00085)	HUMAN|HGNC=33276|UniProtKB=Q5D862
P04196	Histidine-rich glycoprotein;HRG;ortholog	HISTIDINE-RICH GLYCOPROTEIN (PTHR13814:SF3)	zinc ion binding(GO:0008270);endopeptidase inhibitor activity(GO:0004866);serine-type endopeptidase activity(GO:0004252);heparin binding(GO:0008201);protease binding(GO:0002020)	protease inhibitor(PC00191)	HUMAN|HGNC=5181|UniProtKB=P04196
P01024	Complement C3;C3;ortholog	COMPLEMENT C3 (PTHR11412:SF81)		protease inhibitor(PC00191)	HUMAN|HGNC=1318|UniProtKB=P01024
Q01995	Transgelin;TAGLN;ortholog	TRANSGELIN (PTHR18959:SF40)		non-motor actin binding protein(PC00165)	HUMAN|HGNC=11553|UniProtKB=Q01995
P14550	Aldo-keto reductase family 1 member A1;AKR1A1;ortholog	ALDO-KETO REDUCTASE FAMILY 1 MEMBER A1 (PTHR11732:SF462)	oxidoreductase activity, acting on the CH-OH group of donors, NAD or NADP as acceptor(GO:0016616)	reductase(PC00198)	HUMAN|HGNC=380|UniProtKB=P14550
P09211	Glutathione S-transferase P;GSTP1;ortholog	GLUTATHIONE S-TRANSFERASE P (PTHR11571:SF141)	transferase activity, transferring alkyl or aryl (other than methyl) groups(GO:0016765)		HUMAN|HGNC=4638|UniProtKB=P09211
P09429	High mobility group protein B1;HMGB1;ortholog	HIGH MOBILITY GROUP PROTEIN B1 (PTHR48112:SF11)			HUMAN|HGNC=4983|UniProtKB=P09429
O75367	Core histone macro-H2A.1;H2AFY;ortholog	CORE HISTONE MACRO-H2A.1 (PTHR23430:SF20)	DNA binding(GO:0003677)	histone(PC00118)	HUMAN|HGNC=4740|UniProtKB=O75367
P49748	Very long-chain specific acyl-CoA dehydrogenase, mitochondrial;ACADVL;ortholog	VERY LONG-CHAIN SPECIFIC ACYL-COA DEHYDROGENASE, MITOCHONDRIAL (PTHR43884:SF11)		dehydrogenase(PC00092)	HUMAN|HGNC=92|UniProtKB=P49748
Q93052	Lipoma-preferred partner;LPP;ortholog	LIPOMA-PREFERRED PARTNER (PTHR24207:SF0)		kinase modulator(PC00140)	HUMAN|HGNC=6679|UniProtKB=Q93052
P18124	60S ribosomal protein L7;RPL7;ortholog	60S RIBOSOMAL PROTEIN L7 (PTHR11524:SF12)	RNA binding(GO:0003723);structural constituent of ribosome(GO:0003735)	ribosomal protein(PC00202)	HUMAN|HGNC=10363|UniProtKB=P18124
P21399	Cytoplasmic aconitate hydratase;ACO1;ortholog	CYTOPLASMIC ACONITATE HYDRATASE (PTHR11670:SF32)	hydro-lyase activity(GO:0016836);cofactor binding(GO:0048037);mRNA binding(GO:0003729)	RNA binding protein(PC00031)	HUMAN|HGNC=117|UniProtKB=P21399
P27816	Microtubule-associated protein 4;MAP4;ortholog	MICROTUBULE-ASSOCIATED PROTEIN 4 (PTHR11501:SF16)	microtubule binding(GO:0008017)		HUMAN|HGNC=6862|UniProtKB=P27816
P04632	Calpain small subunit 1;CAPNS1;ortholog	CALPAIN SMALL SUBUNIT 1 (PTHR46735:SF1)			HUMAN|HGNC=1481|UniProtKB=P04632
P62854	40S ribosomal protein S26;RPS26;ortholog	40S RIBOSOMAL PROTEIN S26-RELATED (PTHR12538:SF7)	structural constituent of ribosome(GO:0003735);mRNA binding(GO:0003729)	ribosomal protein(PC00202)	HUMAN|HGNC=10414|UniProtKB=P62854
Q15365	Poly(rC)-binding protein 1;PCBP1;ortholog	POLY(RC)-BINDING PROTEIN 1 (PTHR10288:SF96)		RNA binding protein(PC00031)	HUMAN|HGNC=8647|UniProtKB=Q15365
P02652	Apolipoprotein A-II;APOA2;ortholog	APOLIPOPROTEIN A-II (PTHR11027:SF0)	cholesterol binding(GO:0015485);enzyme inhibitor activity(GO:0004857);lipase activity(GO:0016298);phosphatidylcholine binding(GO:0031210);signaling receptor binding(GO:0005102);protein-containing complex binding(GO:0044877)	apolipoprotein(PC00052)	HUMAN|HGNC=601|UniProtKB=P02652
Q6ZTK2	Putative uncharacterized protein LOC400499;unassigned;ortholog	AGAP008810-PA (PTHR37860:SF1)			HUMAN|Gene=YP015_HUMAN|UniProtKB=Q6ZTK2
P09382	Galectin-1;LGALS1;ortholog	GALECTIN-1 (PTHR11346:SF97)	extracellular matrix binding(GO:0050840);protein binding(GO:0005515);carbohydrate binding(GO:0030246)	extracellular matrix protein(PC00102)	HUMAN|HGNC=6561|UniProtKB=P09382
P35527	Keratin, type I cytoskeletal 9;KRT9;ortholog	KERATIN, TYPE I CYTOSKELETAL 9 (PTHR23239:SF96)			HUMAN|HGNC=6447|UniProtKB=P35527
P21333	Filamin-A;FLNA;ortholog	FILAMIN-A (PTHR38537:SF5)			HUMAN|HGNC=3754|UniProtKB=P21333
O15511	Actin-related protein 2/3 complex subunit 5;ARPC5;ortholog	ACTIN-RELATED PROTEIN 2/3 COMPLEX SUBUNIT 5 (PTHR12644:SF1)	actin filament binding(GO:0051015)	actin or actin-binding cytoskeletal protein(PC00041)	HUMAN|HGNC=708|UniProtKB=O15511
P37802	Transgelin-2;TAGLN2;ortholog	TRANSGELIN-2 (PTHR18959:SF41)		non-motor actin binding protein(PC00165)	HUMAN|HGNC=11554|UniProtKB=P37802
P60174	Triosephosphate isomerase;TPI1;ortholog	TRIOSEPHOSPHATE ISOMERASE (PTHR21139:SF24)	isomerase activity(GO:0016853)	isomerase(PC00135)	HUMAN|HGNC=12009|UniProtKB=P60174
P59998	Actin-related protein 2/3 complex subunit 4;ARPC4;ortholog	ACTIN-RELATED PROTEIN 2/3 COMPLEX SUBUNIT 4 (PTHR22629:SF0)		actin or actin-binding cytoskeletal protein(PC00041)	HUMAN|HGNC=707|UniProtKB=P59998
Q00796	Sorbitol dehydrogenase;SORD;ortholog	SORBITOL DEHYDROGENASE (PTHR43161:SF9)		dehydrogenase(PC00092)	HUMAN|HGNC=11184|UniProtKB=Q00796
P09972	Fructose-bisphosphate aldolase C;ALDOC;ortholog	FRUCTOSE-BISPHOSPHATE ALDOLASE C (PTHR11627:SF3)	fructose-bisphosphate aldolase activity(GO:0004332)		HUMAN|HGNC=418|UniProtKB=P09972
P01011	Alpha-1-antichymotrypsin;SERPINA3;ortholog	ALPHA-1-ANTICHYMOTRYPSIN (PTHR11461:SF145)	endopeptidase inhibitor activity(GO:0004866);serine-type endopeptidase activity(GO:0004252);protease binding(GO:0002020)	protease inhibitor(PC00191)	HUMAN|HGNC=16|UniProtKB=P01011
P20810	Calpastatin;CAST;ortholog	CALPASTATIN (PTHR10077:SF0)		protease inhibitor(PC00191)	HUMAN|HGNC=1515|UniProtKB=P20810
P00915	Carbonic anhydrase 1;CA1;ortholog	CARBONIC ANHYDRASE 1 (PTHR18952:SF82)			HUMAN|HGNC=1368|UniProtKB=P00915
Q16186	Proteasomal ubiquitin receptor ADRM1;ADRM1;ortholog	PROTEASOMAL UBIQUITIN RECEPTOR ADRM1 (PTHR12225:SF0)	peptidase activator activity(GO:0016504);proteasome binding(GO:0070628);ubiquitin binding(GO:0043130);endopeptidase activity(GO:0004175);protease binding(GO:0002020)		HUMAN|HGNC=15759|UniProtKB=Q16186
P01040	Cystatin-A;CSTA;ortholog	CYSTATIN-A (PTHR11414:SF20)	endopeptidase inhibitor activity(GO:0004866);endopeptidase activity(GO:0004175);cysteine-type peptidase activity(GO:0008234);protease binding(GO:0002020)	protease inhibitor(PC00191)	HUMAN|HGNC=2481|UniProtKB=P01040
Q99729	Heterogeneous nuclear ribonucleoprotein A/B;HNRNPAB;ortholog	HETEROGENEOUS NUCLEAR RIBONUCLEOPROTEIN A/B (PTHR48033:SF1)	sequence-specific double-stranded DNA binding(GO:1990837)		HUMAN|HGNC=5034|UniProtKB=Q99729
P04004	Vitronectin;VTN;ortholog	VITRONECTIN (PTHR22917:SF3)			HUMAN|HGNC=12724|UniProtKB=P04004
Q8WUM4	Programmed cell death 6-interacting protein;PDCD6IP;ortholog	PROGRAMMED CELL DEATH 6-INTERACTING PROTEIN (PTHR23030:SF30)		membrane traffic protein(PC00150)	HUMAN|HGNC=8766|UniProtKB=Q8WUM4
P02787	Serotransferrin;TF;ortholog	SEROTRANSFERRIN (PTHR11485:SF31)		transfer/carrier protein(PC00219)	HUMAN|HGNC=11740|UniProtKB=P02787
P28838	Cytosol aminopeptidase;LAP3;ortholog	CYTOSOL AMINOPEPTIDASE (PTHR11963:SF39)		metalloprotease(PC00153)	HUMAN|HGNC=18449|UniProtKB=P28838
P05204	Non-histone chromosomal protein HMG-17;HMGN2;ortholog	NON-HISTONE CHROMOSOMAL PROTEIN HMG-17 (PTHR23087:SF13)		chromatin/chromatin-binding, or -regulatory protein(PC00077)	HUMAN|HGNC=4986|UniProtKB=P05204
P61769	Beta-2-microglobulin;B2M;ortholog	BETA-2-MICROGLOBULIN (PTHR19944:SF62)		major histocompatibility complex protein(PC00149)	HUMAN|HGNC=914|UniProtKB=P61769
Q9NRX4	14 kDa phosphohistidine phosphatase;PHPT1;ortholog	14 KDA PHOSPHOHISTIDINE PHOSPHATASE (PTHR12258:SF10)	phosphoprotein phosphatase activity(GO:0004721)		HUMAN|HGNC=30033|UniProtKB=Q9NRX4
P60891	Ribose-phosphate pyrophosphokinase 1;PRPS1;ortholog	RIBOSE-PHOSPHATE PYROPHOSPHOKINASE 1 (PTHR10210:SF98)	ATP binding(GO:0005524);transferase activity, transferring phosphorus-containing groups(GO:0016772)	nucleotide kinase(PC00172)	HUMAN|HGNC=9462|UniProtKB=P60891
P11766	Alcohol dehydrogenase class-3;ADH5;ortholog	ALCOHOL DEHYDROGENASE CLASS-3 (PTHR43880:SF4)	zinc ion binding(GO:0008270);oxidoreductase activity, acting on the CH-OH group of donors, NAD or NADP as acceptor(GO:0016616)	dehydrogenase(PC00092)	HUMAN|HGNC=253|UniProtKB=P11766
P01619	Immunoglobulin kappa variable 3-20;IGKV3-20;ortholog	IMMUNOGLOBULIN KAPPA VARIABLE 3-20-RELATED (PTHR23267:SF382)		immunoglobulin(PC00123)	HUMAN|HGNC=5817|UniProtKB=P01619
P61224	Ras-related protein Rap-1b;RAP1B;ortholog	RAS-RELATED PROTEIN RAP-1B-RELATED (PTHR24070:SF393)	GTP binding(GO:0005525);GTPase activity(GO:0003924)	small GTPase(PC00208)	HUMAN|HGNC=9857|UniProtKB=P61224
P51911	Calponin-1;CNN1;ortholog	CALPONIN-1 (PTHR18959:SF43)		non-motor actin binding protein(PC00165)	HUMAN|HGNC=2155|UniProtKB=P51911
P61088	Ubiquitin-conjugating enzyme E2 N;UBE2N;ortholog	UBIQUITIN-CONJUGATING ENZYME E2 N (PTHR24068:SF152)	ubiquitin-protein transferase activity(GO:0004842)	ubiquitin-protein ligase(PC00234)	HUMAN|HGNC=12492|UniProtKB=P61088
P21291	Cysteine and glycine-rich protein 1;CSRP1;ortholog	CYSTEINE AND GLYCINE-RICH PROTEIN 1 (PTHR24215:SF23)	structural molecule activity(GO:0005198);cytoskeletal protein binding(GO:0008092)	actin or actin-binding cytoskeletal protein(PC00041)	HUMAN|HGNC=2469|UniProtKB=P21291
P09936	Ubiquitin carboxyl-terminal hydrolase isozyme L1;UCHL1;ortholog	UBIQUITIN CARBOXYL-TERMINAL HYDROLASE ISOZYME L1 (PTHR10589:SF19)	thiol-dependent ubiquitin-specific protease activity(GO:0004843)	cysteine protease(PC00081)	HUMAN|HGNC=12513|UniProtKB=P09936
Q71U36	Tubulin alpha-1A chain;TUBA1A;ortholog	TUBULIN ALPHA-1A CHAIN (PTHR11588:SF133)	GTP binding(GO:0005525);structural molecule activity(GO:0005198)	tubulin(PC00228)	HUMAN|HGNC=20766|UniProtKB=Q71U36
O43790	Keratin, type II cuticular Hb6;KRT86;ortholog	KERATIN, TYPE II CUTICULAR HB6 (PTHR45616:SF7)			HUMAN|HGNC=6463|UniProtKB=O43790
P78371	T-complex protein 1 subunit beta;CCT2;ortholog	T-COMPLEX PROTEIN 1 SUBUNIT BETA (PTHR11353:SF23)		chaperonin(PC00073)	HUMAN|HGNC=1615|UniProtKB=P78371
P06702	Protein S100-A9;S100A9;ortholog	PROTEIN S100-A9 (PTHR11639:SF79)		calmodulin-related(PC00061)	HUMAN|HGNC=10499|UniProtKB=P06702
P08133	Annexin A6;ANXA6;ortholog	ANNEXIN A6 (PTHR10502:SF19)	GTP binding(GO:0005525);actin filament binding(GO:0051015);cholesterol binding(GO:0015485);ligand-gated ion channel activity(GO:0015276);glycosaminoglycan binding(GO:0005539);calcium channel activity(GO:0005262);calcium-dependent phospholipid binding(GO:0005544)	calcium-binding protein(PC00060)	HUMAN|HGNC=544|UniProtKB=P08133
P83731	60S ribosomal protein L24;RPL24;ortholog	60S RIBOSOMAL PROTEIN L24 (PTHR10792:SF27)	RNA binding(GO:0003723);structural constituent of ribosome(GO:0003735)	ribosomal protein(PC00202)	HUMAN|HGNC=10325|UniProtKB=P83731
P15104	Glutamine synthetase;GLUL;ortholog	GLUTAMINE SYNTHETASE (PTHR20852:SF45)		ligase(PC00142)	HUMAN|HGNC=4341|UniProtKB=P15104
O75368	SH3 domain-binding glutamic acid-rich-like protein;SH3BGRL;ortholog	SH3 DOMAIN-BINDING GLUTAMIC ACID-RICH-LIKE PROTEIN (PTHR12232:SF5)			HUMAN|HGNC=10823|UniProtKB=O75368
Q8NC51	Plasminogen activator inhibitor 1 RNA-binding protein;SERBP1;ortholog	PLASMINOGEN ACTIVATOR INHIBITOR 1 RNA-BINDING PROTEIN (PTHR12299:SF29)		RNA binding protein(PC00031)	HUMAN|HGNC=17860|UniProtKB=Q8NC51
P07195	L-lactate dehydrogenase B chain;LDHB;ortholog	L-LACTATE DEHYDROGENASE B CHAIN (PTHR43128:SF2)		dehydrogenase(PC00092)	HUMAN|HGNC=6541|UniProtKB=P07195
Q9H8H3	Methyltransferase-like protein 7A;METTL7A;ortholog	METHYLTRANSFERASE-LIKE PROTEIN 7A (PTHR42912:SF21)	methyltransferase activity(GO:0008168)	methyltransferase(PC00155)	HUMAN|HGNC=24550|UniProtKB=Q9H8H3
P02790	Hemopexin;HPX;ortholog	HEMOPEXIN (PTHR10201:SF136)	metalloendopeptidase activity(GO:0004222)	metalloprotease(PC00153)	HUMAN|HGNC=5171|UniProtKB=P02790
P08727	Keratin, type I cytoskeletal 19;KRT19;ortholog	KERATIN, TYPE I CYTOSKELETAL 19 (PTHR23239:SF14)			HUMAN|HGNC=6436|UniProtKB=P08727
A0A0B4J1X5	Immunoglobulin heavy variable 3-74;IGHV3-74;ortholog	IMMUNOGLOBULIN HEAVY VARIABLE 3-74 (PTHR23266:SF321)	signaling receptor binding(GO:0005102)	immunoglobulin(PC00123)	HUMAN|HGNC=5624|UniProtKB=A0A0B4J1X5
P52209	6-phosphogluconate dehydrogenase, decarboxylating;PGD;ortholog	6-PHOSPHOGLUCONATE DEHYDROGENASE, DECARBOXYLATING (PTHR11811:SF50)	nucleotide binding(GO:0000166);oxidoreductase activity, acting on the CH-OH group of donors, NAD or NADP as acceptor(GO:0016616);cofactor binding(GO:0048037)	dehydrogenase(PC00092)	HUMAN|HGNC=8891|UniProtKB=P52209
Q14697	Neutral alpha-glucosidase AB;GANAB;ortholog	NEUTRAL ALPHA-GLUCOSIDASE AB (PTHR22762:SF118)		glucosidase(PC00108)	HUMAN|HGNC=4138|UniProtKB=Q14697
P00338	L-lactate dehydrogenase A chain;LDHA;ortholog	L-LACTATE DEHYDROGENASE A CHAIN (PTHR43128:SF10)		dehydrogenase(PC00092)	HUMAN|HGNC=6535|UniProtKB=P00338
Q96P63	Serpin B12;SERPINB12;ortholog	SERPIN B12 (PTHR11461:SF125)	endopeptidase inhibitor activity(GO:0004866);serine-type endopeptidase activity(GO:0004252);protease binding(GO:0002020)	protease inhibitor(PC00191)	HUMAN|HGNC=14220|UniProtKB=Q96P63
P68871	Hemoglobin subunit beta;HBB;ortholog	HEMOGLOBIN SUBUNIT BETA (PTHR11442:SF42)	protein binding(GO:0005515);drug binding(GO:0008144);organic acid binding(GO:0043177);oxidoreductase activity, acting on peroxide as acceptor(GO:0016684);transporter activity(GO:0005215);heme binding(GO:0020037)		HUMAN|HGNC=4827|UniProtKB=P68871
O75083	WD repeat-containing protein 1;WDR1;ortholog	WD REPEAT-CONTAINING PROTEIN 1 (PTHR19856:SF0)	actin filament binding(GO:0051015)	non-motor actin binding protein(PC00165)	HUMAN|HGNC=12754|UniProtKB=O75083
P02792	Ferritin light chain;FTL;ortholog	FERRITIN LIGHT CHAIN (PTHR11431:SF47)	ferrous iron binding(GO:0008198);oxidoreductase activity(GO:0016491)	storage protein(PC00210)	HUMAN|HGNC=3999|UniProtKB=P02792
P23297	Protein S100-A1;S100A1;ortholog	PROTEIN S100-A1 (PTHR11639:SF66)		calmodulin-related(PC00061)	HUMAN|HGNC=10486|UniProtKB=P23297
P60903	Protein S100-A10;S100A10;ortholog	PROTEIN S100-A10 (PTHR11639:SF74)		calmodulin-related(PC00061)	HUMAN|HGNC=10487|UniProtKB=P60903
P05091	Aldehyde dehydrogenase, mitochondrial;ALDH2;ortholog	ALDEHYDE DEHYDROGENASE, MITOCHONDRIAL (PTHR11699:SF233)	oxidoreductase activity(GO:0016491)	dehydrogenase(PC00092)	HUMAN|HGNC=404|UniProtKB=P05091
P26599	Polypyrimidine tract-binding protein 1;PTBP1;ortholog	POLYPYRIMIDINE TRACT-BINDING PROTEIN 1 (PTHR15592:SF19)	mRNA binding(GO:0003729)		HUMAN|HGNC=9583|UniProtKB=P26599
Q99880	Histone H2B type 1-L;HIST1H2BL;ortholog	HISTONE H2B TYPE 1-L (PTHR23428:SF190)	DNA binding(GO:0003677)	histone(PC00118)	HUMAN|HGNC=4748|UniProtKB=Q99880
P04264	Keratin, type II cytoskeletal 1;KRT1;ortholog	KERATIN, TYPE II CYTOSKELETAL 1 (PTHR45616:SF33)			HUMAN|HGNC=6412|UniProtKB=P04264
Q02413	Desmoglein-1;DSG1;ortholog	DESMOGLEIN-1 (PTHR24025:SF9)	calcium ion binding(GO:0005509)	cadherin(PC00057)	HUMAN|HGNC=3048|UniProtKB=Q02413
O75131	Copine-3;CPNE3;ortholog	COPINE-3 (PTHR10857:SF22)	receptor tyrosine kinase binding(GO:0030971);calcium-dependent phospholipid binding(GO:0005544)		HUMAN|HGNC=2316|UniProtKB=O75131
Q92522	Histone H1x;H1FX;ortholog	HISTONE H1X (PTHR11467:SF21)	chromatin DNA binding(GO:0031490);nucleosome binding(GO:0031491);double-stranded DNA binding(GO:0003690)	histone(PC00118)	HUMAN|HGNC=4722|UniProtKB=Q92522
P50502	Hsc70-interacting protein;ST13;ortholog	HSC70-INTERACTING PROTEIN (PTHR45883:SF6)	heat shock protein binding(GO:0031072)		HUMAN|HGNC=11343|UniProtKB=P50502
Q8N1N4	Keratin, type II cytoskeletal 78;KRT78;ortholog	KERATIN, TYPE II CYTOSKELETAL 78 (PTHR45616:SF18)			HUMAN|HGNC=28926|UniProtKB=Q8N1N4
O75340	Programmed cell death protein 6;PDCD6;ortholog	PROGRAMMED CELL DEATH PROTEIN 6 (PTHR23064:SF41)		actin or actin-binding cytoskeletal protein(PC00041)	HUMAN|HGNC=8765|UniProtKB=O75340
P02751	Fibronectin;FN1;ortholog	FIBRONECTIN (PTHR19143:SF267)		intercellular signal molecule(PC00207)	HUMAN|HGNC=3778|UniProtKB=P02751
P07954	Fumarate hydratase, mitochondrial;FH;ortholog	FUMARATE HYDRATASE, MITOCHONDRIAL (PTHR11444:SF1)	hydro-lyase activity(GO:0016836)	lyase(PC00144)	HUMAN|HGNC=3700|UniProtKB=P07954
O14558	Heat shock protein beta-6;HSPB6;ortholog	HEAT SHOCK PROTEIN BETA-6 (PTHR45640:SF2)			HUMAN|HGNC=26511|UniProtKB=O14558
P02679	Fibrinogen gamma chain;FGG;ortholog	FIBRINOGEN GAMMA CHAIN (PTHR19143:SF338)		intercellular signal molecule(PC00207)	HUMAN|HGNC=3694|UniProtKB=P02679
P12814	Alpha-actinin-1;ACTN1;ortholog	ALPHA-ACTININ-1 (PTHR11915:SF434)			HUMAN|HGNC=163|UniProtKB=P12814
P30153	Serine/threonine-protein phosphatase 2A 65 kDa regulatory subunit A alpha isoform;PPP2R1A;ortholog	SERINE/THREONINE-PROTEIN PHOSPHATASE 2A 65 KDA REGULATORY SUBUNIT A ALPHA ISOFORM (PTHR10648:SF2)	protein serine/threonine phosphatase activity(GO:0004722);protein phosphatase binding(GO:0019903);protein phosphatase regulator activity(GO:0019888)	phosphatase modulator(PC00184)	HUMAN|HGNC=9302|UniProtKB=P30153
Q14195	Dihydropyrimidinase-related protein 3;DPYSL3;ortholog	DIHYDROPYRIMIDINASE-RELATED PROTEIN 3 (PTHR11647:SF57)	dihydropyrimidinase activity(GO:0004157)	hydrolase(PC00121)	HUMAN|HGNC=3015|UniProtKB=Q14195
P26641	Elongation factor 1-gamma;EEF1G;ortholog	ELONGATION FACTOR 1-GAMMA (PTHR43986:SF4)			HUMAN|HGNC=3213|UniProtKB=P26641
P02656	Apolipoprotein C-III;APOC3;ortholog	APOLIPOPROTEIN C-III (PTHR14225:SF0)		apolipoprotein(PC00052)	HUMAN|HGNC=610|UniProtKB=P02656
Q9NRV9	Heme-binding protein 1;HEBP1;ortholog	HEME-BINDING PROTEIN 1 (PTHR11220:SF22)	heme binding(GO:0020037)		HUMAN|HGNC=17176|UniProtKB=Q9NRV9
P63104	14-3-3 protein zeta/delta;YWHAZ;ortholog	14-3-3 PROTEIN ZETA/DELTA (PTHR18860:SF7)		scaffold/adaptor protein(PC00226)	HUMAN|HGNC=12855|UniProtKB=P63104
P04899	Guanine nucleotide-binding protein G(i) subunit alpha-2;GNAI2;ortholog	GUANINE NUCLEOTIDE-BINDING PROTEIN G(I) SUBUNIT ALPHA-2 (PTHR10218:SF73)	G protein-coupled receptor binding(GO:0001664);GTPase activity(GO:0003924);protein-containing complex binding(GO:0044877)	heterotrimeric G-protein(PC00117)	HUMAN|HGNC=4385|UniProtKB=P04899
P55786	Puromycin-sensitive aminopeptidase;NPEPPS;ortholog	PUROMYCIN-SENSITIVE AMINOPEPTIDASE-RELATED (PTHR11533:SF174)	zinc ion binding(GO:0008270);peptide binding(GO:0042277);metallopeptidase activity(GO:0008237)	metalloprotease(PC00153)	HUMAN|HGNC=7900|UniProtKB=P55786
Q00839	Heterogeneous nuclear ribonucleoprotein U;HNRNPU;ortholog	HETEROGENEOUS NUCLEAR RIBONUCLEOPROTEIN U (PTHR12381:SF11)	pre-mRNA binding(GO:0036002);transcription corepressor activity(GO:0003714);RNA polymerase II proximal promoter sequence-specific DNA binding(GO:0000978);ribonucleoprotein complex binding(GO:0043021);single-stranded RNA binding(GO:0003727);chromatin binding(GO:0003682);snRNA binding(GO:0017069);transcription factor binding(GO:0008134);RNA polymerase II complex binding(GO:0000993)		HUMAN|HGNC=5048|UniProtKB=Q00839
P80297	Metallothionein-1X;MT1X;ortholog	METALLOTHIONEIN-1X (PTHR23299:SF13)	metal ion binding(GO:0046872)		HUMAN|HGNC=7405|UniProtKB=P80297
P20962	Parathymosin;PTMS;ortholog	PARATHYMOSIN (PTHR22745:SF3)			HUMAN|HGNC=9629|UniProtKB=P20962
P23142	Fibulin-1;FBLN1;ortholog	FIBULIN-1 (PTHR24050:SF23)			HUMAN|HGNC=3600|UniProtKB=P23142
P30626	Sorcin;SRI;ortholog	SORCIN (PTHR10891:SF840)			HUMAN|HGNC=11292|UniProtKB=P30626
P19013	Keratin, type II cytoskeletal 4;KRT4;ortholog	KERATIN, TYPE II CYTOSKELETAL 4 (PTHR45616:SF3)			HUMAN|HGNC=6441|UniProtKB=P19013
P09525	Annexin A4;ANXA4;ortholog	ANNEXIN A4 (PTHR10502:SF28)		calcium-binding protein(PC00060)	HUMAN|HGNC=542|UniProtKB=P09525
P12277	Creatine kinase B-type;CKB;ortholog	CREATINE KINASE B-TYPE (PTHR11547:SF23)	kinase activity(GO:0016301)	amino acid kinase(PC00045)	HUMAN|HGNC=1991|UniProtKB=P12277
P49189	4-trimethylaminobutyraldehyde dehydrogenase;ALDH9A1;ortholog	4-TRIMETHYLAMINOBUTYRALDEHYDE DEHYDROGENASE (PTHR11699:SF228)	oxidoreductase activity(GO:0016491)	dehydrogenase(PC00092)	HUMAN|HGNC=412|UniProtKB=P49189
P07738	Bisphosphoglycerate mutase;BPGM;ortholog	BISPHOSPHOGLYCERATE MUTASE (PTHR11931:SF11)			HUMAN|HGNC=1093|UniProtKB=P07738
P40925	Malate dehydrogenase, cytoplasmic;MDH1;ortholog	MALATE DEHYDROGENASE, CYTOPLASMIC (PTHR23382:SF3)	oxidoreductase activity, acting on the CH-OH group of donors, NAD or NADP as acceptor(GO:0016616)	dehydrogenase(PC00092)	HUMAN|HGNC=6970|UniProtKB=P40925
P09651	Heterogeneous nuclear ribonucleoprotein A1;HNRNPA1;ortholog	HETEROGENEOUS NUCLEAR RIBONUCLEOPROTEIN A1-RELATED (PTHR48026:SF2)			HUMAN|HGNC=5031|UniProtKB=P09651
P13489	Ribonuclease inhibitor;RNH1;ortholog	RIBONUCLEASE INHIBITOR (PTHR24112:SF60)			HUMAN|HGNC=10074|UniProtKB=P13489
P06703	Protein S100-A6;S100A6;ortholog	PROTEIN S100-A6 (PTHR11639:SF80)		calmodulin-related(PC00061)	HUMAN|HGNC=10496|UniProtKB=P06703
P01825	Immunoglobulin heavy variable 4-59;IGHV4-59;ortholog	IMMUNOGLOBULIN HEAVY VARIABLE 4-30-2-RELATED (PTHR23266:SF323)	signaling receptor binding(GO:0005102)	immunoglobulin(PC00123)	HUMAN|HGNC=5654|UniProtKB=P01825
P23526	Adenosylhomocysteinase;AHCY;ortholog	ADENOSYLHOMOCYSTEINASE (PTHR23420:SF20)	hydrolase activity(GO:0016787)	hydrolase(PC00121)	HUMAN|HGNC=343|UniProtKB=P23526
P27824	Calnexin;CANX;ortholog	CALNEXIN (PTHR11073:SF11)	calcium ion binding(GO:0005509)	chaperone(PC00072)	HUMAN|HGNC=1473|UniProtKB=P27824
P04083	Annexin A1;ANXA1;ortholog	ANNEXIN A1 (PTHR10502:SF17)	phospholipase A2 activity(GO:0004623);enzyme inhibitor activity(GO:0004857);cadherin binding(GO:0045296);calcium-dependent phospholipid binding(GO:0005544)	calcium-binding protein(PC00060)	HUMAN|HGNC=533|UniProtKB=P04083
Q9NZT1	Calmodulin-like protein 5;CALML5;ortholog	CALMODULIN-LIKE PROTEIN 5 (PTHR23050:SF224)	catalytic activity(GO:0003824);calcium ion binding(GO:0005509);enzyme regulator activity(GO:0030234)	calmodulin-related(PC00061)	HUMAN|HGNC=18180|UniProtKB=Q9NZT1
O00560	Syntenin-1;SDCBP;ortholog	SYNTENIN-1 (PTHR12345:SF10)	protein binding(GO:0005515);carbohydrate derivative binding(GO:0097367)	membrane trafficking regulatory protein(PC00151)	HUMAN|HGNC=10662|UniProtKB=O00560

## Sheet: IDs not found
IDs not found
A0A2R8Y5V9
Q6ZN40
A7XZE4
A0A0G2JMB2
P0DJI8
G3V1N2
P35325
A0A2U3TZH4
H7BZJ3
F8VVM2
K7ERG3
Q8IVN3
H0YNC7
P22528
