# Supplementary material for: The proteome of the human endolymphatic sac endolymph
Source: Sci Rep. 2021 Jun 4;11:11850. doi: 10.1038/s41598-021-89597-3 (PMC8178308; doi:10.1038/s41598-021-89597-3)
Supplement: Supplementary file 5 — Supplementary Table S4. [file 41598_2021_89597_MOESM5_ESM.xlsx]

## Sheet: ID
mapped ID	gene name/gene symbole	PANTHER family/subfamily	PANTHER GO-Slim molecular function	PANTHER protein class	gene ID
P09228	Cystatin-SA;CST2;ortholog	CYSTATIN-S-RELATED (PTHR46186:SF3)			HUMAN|HGNC=2474|UniProtKB=P09228
Q96HN2	Adenosylhomocysteinase 3;AHCYL2;ortholog	ADENOSYLHOMOCYSTEINASE 3 (PTHR23420:SF2)	hydrolase activity(GO:0016787)	hydrolase(PC00121)	HUMAN|HGNC=22204|UniProtKB=Q96HN2
P46781	40S ribosomal protein S9;RPS9;ortholog	40S RIBOSOMAL PROTEIN S9 (PTHR11831:SF23)	structural constituent of ribosome(GO:0003735);rRNA binding(GO:0019843)	ribosomal protein(PC00202)	HUMAN|HGNC=10442|UniProtKB=P46781
P04259	Keratin, type II cytoskeletal 6B;KRT6B;ortholog	KERATIN, TYPE II CYTOSKELETAL 6B-RELATED (PTHR45616:SF47)			HUMAN|HGNC=6444|UniProtKB=P04259
Q5T749	Keratinocyte proline-rich protein;KPRP;ortholog	KERATINOCYTE PROLINE-RICH PROTEIN (PTHR48148:SF1)			HUMAN|HGNC=31823|UniProtKB=Q5T749
P02814	Submaxillary gland androgen-regulated protein 3B;SMR3B;ortholog	SUBMAXILLARY GLAND ANDROGEN-REGULATED PROTEIN 3B (PTHR14179:SF13)		protease inhibitor(PC00191)	HUMAN|HGNC=17326|UniProtKB=P02814
P06454	Prothymosin alpha;PTMA;ortholog	PROTHYMOSIN ALPHA (PTHR22745:SF0)			HUMAN|HGNC=9623|UniProtKB=P06454
Q08188	Protein-glutamine gamma-glutamyltransferase E;TGM3;ortholog	PROTEIN-GLUTAMINE GAMMA-GLUTAMYLTRANSFERASE E (PTHR11590:SF36)	catalytic activity, acting on a protein(GO:0140096);transferase activity, transferring acyl groups(GO:0016746)	transferase(PC00220)	HUMAN|HGNC=11779|UniProtKB=Q08188
Q5T750	Skin-specific protein 32;XP32;ortholog	SKIN-SPECIFIC PROTEIN 32 (PTHR23263:SF4)			HUMAN|HGNC=29468|UniProtKB=Q5T750
P17661	Desmin;DES;ortholog	DESMIN (PTHR45652:SF2)			HUMAN|HGNC=2770|UniProtKB=P17661
Q13835	Plakophilin-1;PKP1;ortholog	PLAKOPHILIN-1 (PTHR10372:SF3)	cadherin binding(GO:0045296)	intermediate filament binding protein(PC00130)	HUMAN|HGNC=9023|UniProtKB=Q13835
Q53GG5	PDZ and LIM domain protein 3;PDLIM3;ortholog	PDZ AND LIM DOMAIN PROTEIN 3 (PTHR24214:SF7)	actin binding(GO:0003779)	actin or actin-binding cytoskeletal protein(PC00041)	HUMAN|HGNC=20767|UniProtKB=Q53GG5
Q08554	Desmocollin-1;DSC1;ortholog	DESMOCOLLIN-1 (PTHR24025:SF8)	calcium ion binding(GO:0005509)	cadherin(PC00057)	HUMAN|HGNC=3035|UniProtKB=Q08554
P02810	Salivary acidic proline-rich phosphoprotein 1/2;PRH2;ortholog	SALIVARY ACIDIC PROLINE-RICH PHOSPHOPROTEIN 1/2 (PTHR23203:SF16)		antimicrobial response protein(PC00051)	HUMAN|HGNC=9366|UniProtKB=P02810
Q04118	Basic salivary proline-rich protein 3;PRB3;ortholog	BASIC SALIVARY PROLINE-RICH PROTEIN 3 (PTHR23203:SF4)		antimicrobial response protein(PC00051)	HUMAN|HGNC=9339|UniProtKB=Q04118
P31944	Caspase-14;CASP14;ortholog	CASPASE-14 (PTHR10454:SF131)	cysteine-type endopeptidase activity involved in apoptotic process(GO:0097153)	protease(PC00190)	HUMAN|HGNC=1502|UniProtKB=P31944
Q07020	60S ribosomal protein L18;RPL18;ortholog	60S RIBOSOMAL PROTEIN L18 (PTHR10934:SF6)	RNA binding(GO:0003723);structural constituent of ribosome(GO:0003735)	ribosomal protein(PC00202)	HUMAN|HGNC=10310|UniProtKB=Q07020
Q6UWP8	Suprabasin;SBSN;ortholog	SUPRABASIN (PTHR23243:SF3)			HUMAN|HGNC=24950|UniProtKB=Q6UWP8
O75367	Core histone macro-H2A.1;H2AFY;ortholog	CORE HISTONE MACRO-H2A.1 (PTHR23430:SF20)	DNA binding(GO:0003677)	histone(PC00118)	HUMAN|HGNC=4740|UniProtKB=O75367
P62854	40S ribosomal protein S26;RPS26;ortholog	40S RIBOSOMAL PROTEIN S26-RELATED (PTHR12538:SF7)	structural constituent of ribosome(GO:0003735);mRNA binding(GO:0003729)	ribosomal protein(PC00202)	HUMAN|HGNC=10414|UniProtKB=P62854
Q16186	Proteasomal ubiquitin receptor ADRM1;ADRM1;ortholog	PROTEASOMAL UBIQUITIN RECEPTOR ADRM1 (PTHR12225:SF0)	peptidase activator activity(GO:0016504);proteasome binding(GO:0070628);ubiquitin binding(GO:0043130);endopeptidase activity(GO:0004175);protease binding(GO:0002020)		HUMAN|HGNC=15759|UniProtKB=Q16186
P01040	Cystatin-A;CSTA;ortholog	CYSTATIN-A (PTHR11414:SF20)	endopeptidase inhibitor activity(GO:0004866);endopeptidase activity(GO:0004175);cysteine-type peptidase activity(GO:0008234);protease binding(GO:0002020)	protease inhibitor(PC00191)	HUMAN|HGNC=2481|UniProtKB=P01040
P83731	60S ribosomal protein L24;RPL24;ortholog	60S RIBOSOMAL PROTEIN L24 (PTHR10792:SF27)	RNA binding(GO:0003723);structural constituent of ribosome(GO:0003735)	ribosomal protein(PC00202)	HUMAN|HGNC=10325|UniProtKB=P83731
Q96P63	Serpin B12;SERPINB12;ortholog	SERPIN B12 (PTHR11461:SF125)	endopeptidase inhibitor activity(GO:0004866);serine-type endopeptidase activity(GO:0004252);protease binding(GO:0002020)	protease inhibitor(PC00191)	HUMAN|HGNC=14220|UniProtKB=Q96P63
P02792	Ferritin light chain;FTL;ortholog	FERRITIN LIGHT CHAIN (PTHR11431:SF47)	ferrous iron binding(GO:0008198);oxidoreductase activity(GO:0016491)	storage protein(PC00210)	HUMAN|HGNC=3999|UniProtKB=P02792
Q8N1N4	Keratin, type II cytoskeletal 78;KRT78;ortholog	KERATIN, TYPE II CYTOSKELETAL 78 (PTHR45616:SF18)			HUMAN|HGNC=28926|UniProtKB=Q8N1N4
P19013	Keratin, type II cytoskeletal 4;KRT4;ortholog	KERATIN, TYPE II CYTOSKELETAL 4 (PTHR45616:SF3)			HUMAN|HGNC=6441|UniProtKB=P19013
Q9NZT1	Calmodulin-like protein 5;CALML5;ortholog	CALMODULIN-LIKE PROTEIN 5 (PTHR23050:SF224)	catalytic activity(GO:0003824);calcium ion binding(GO:0005509);enzyme regulator activity(GO:0030234)	calmodulin-related(PC00061)	HUMAN|HGNC=18180|UniProtKB=Q9NZT1

## Sheet: IDs not found
IDs not found:
P35325
P22528
